# Supplementary material for: Dictyophora indusiata and Bacillus aryabhattai improve sugarcane yield by endogenously associating with the root and regulating flavonoid metabolism
Source: Front Plant Sci. 2024 Mar 7;15:1326917. doi: 10.3389/fpls.2024.1326917 (PMC10955060; doi:10.3389/fpls.2024.1326917)
Supplement: Supplementary file 1 [file Table_1.xlsx]

## Sheet: Table S1
Table S1. Bacterial and fungal metabarcoding sequencing data.
Sample ID	Fungi			Bacteria
	Clean Tags	L50 Length (nt)	OTU Number	Clean Tags	L50 Length (nt)	OTU Number
CK1	135104	347	232	135675	414	552
CK2	126358	355	214	121660	414	552
CK3	124452	350	267	127233	414	649
CK4	134037	341	264	127051	414	598
CK5	123240	355	258	136170	414	614
Bagasse1	137374	394	270	132760	414	931
Bagasse2	120855	394	303	123203	414	773
Bagasse3	127683	394	297	129938	415	697
Bagasse4	135189	394	302	123991	414	717
Bagasse5	134948	394	299	129176	414	753
DI1	132978	317	134	137841	416	433
DI2	127747	317	146	121227	416	365
DI3	128230	317	127	130062	416	424
DI4	127277	317	142	128318	416	467
DI5	123110	317	141	133276	416	455

## Sheet: Table S2
Table S2. Alpha diversity of microbes in sugarcane root under CK, Bagasse, and DI.
index	Fungi						Bacteria
	sobs	shannon	simpson	chao	ace	good's coverage	sobs	shannon	simpson	chao	ace	good's coverage
CK1	232	4.63573	0.937454	330.276	340.677	0.999401	552	6.16905	0.961019	561.857	561.468	0.999762
CK2	214	4.85492	0.942162	253.6	261.327	0.99962	552	6.15799	0.961123	560.161	560.7	0.999749
CK3	267	4.61817	0.927274	287.517	298.119	0.999695	649	5.64322	0.946854	706.558	718.349	0.998743
CK4	264	4.70108	0.929761	295.364	308	0.999633	598	5.89229	0.951382	731.35	735.256	0.998549
CK5	258	4.58537	0.922314	293.15	287.976	0.999667	614	5.17596	0.920199	725.568	739.904	0.998642
Bagasse1	270	3.5761	0.764804	299	288.555	0.999767	931	6.84626	0.972695	963.542	966.206	0.999218
Bagasse2	303	3.3949	0.733399	331.286	334.686	0.999605	773	6.3349	0.967183	844.432	853.084	0.998566
Bagasse3	297	3.08486	0.68746	379.5	359.037	0.999454	697	6.35555	0.965974	752.018	746.736	0.999203
Bagasse4	302	3.44306	0.74943	327.324	331.849	0.999672	717	6.30006	0.965718	765.417	765.009	0.999084
Bagasse5	299	3.19487	0.687311	325.538	331.053	0.999641	753	6.44251	0.969982	832.5	820.043	0.998785
DI1	134	0.522911	0.0999498	152	155.108	0.999781	433	1.44803	0.353635	499.514	508.265	0.999218
DI2	146	0.540144	0.104061	193.833	189.907	0.999656	365	1.31048	0.340278	435.603	442.781	0.99915
DI3	127	0.505413	0.0997149	162	163.837	0.999707	424	1.52947	0.383417	517.944	529.226	0.998911
DI4	142	0.459388	0.0866206	167.552	184.157	0.999681	467	1.53253	0.346362	565.101	591.226	0.998875
DI5	141	0.495418	0.0978972	174.476	175.815	0.999677	455	1.7036	0.412864	529	559.786	0.998992

## Sheet: Table S3
Table S3. Metabolite statistics of root samples under process of CK, Bagasse and DI. The relative quantitative according to peak area.
Index	Compounds	Class I	Molecular weight (Da)	Formula	CAS	CK1	CK2	CK3	Bagasse1	Bagasse2	Bagasse3	DI1	DI2	DI3	cpd_ID	kegg_map
pme0021	L-Phenylalanine	Amino acids and derivatives	165.079	C9H11NO2	63-91-2	8.57281e+07	8.34012e+07	7.91276e+07	7.81194e+07	7.63279e+07	7.95199e+07	7.19435e+07	8.16927e+07	7.7692e+07	C00079	ko00360,ko00400,ko00460,ko00470,ko00940,ko00960,ko00966,ko00970,ko00996,ko00999,ko01100,ko01110,ko01210,ko01230,ko02010
Zmjp000966	Vidarabine	Nucleotides and derivatives	267.097	C10H13N5O4	5536-17-4	7.57791e+07	9.27714e+07	7.51341e+07	7.32721e+07	7.81994e+07	7.95089e+07	6.6773e+07	6.74869e+07	8.03187e+07	-	-
Lmhp010190	LysoPC 18:1(2n isomer)	Lipids	521.348	C26H52NO7P	-	3.99851e+07	5.76989e+07	6.79055e+07	8.32681e+07	6.67118e+07	7.04941e+07	1.16305e+08	1.05101e+08	7.55067e+07	-	-
pme0230	Adenosine	Nucleotides and derivatives	267.097	C10H13N5O4	58-61-7	7.42648e+07	8.1648e+07	7.55381e+07	7.6087e+07	7.65115e+07	7.81312e+07	6.77129e+07	6.67497e+07	8.23659e+07	C00212	ko00230,ko01100,ko01232,ko02010
pme2024	Serotonin*	Alkaloids	176.095	C10H12N2O	50-67-9	8.00402e+07	7.55397e+07	5.66733e+07	70643155	1.07625e+07	8.35596e+07	107463652	7.87852e+07	1.09538e+08	C00780	ko00380,ko01100,ko01110
Zbdp001892	7-Methoxy-3-[1-(3-pyridyl)methylidene]-4-chromanone	Flavonoids	267.09	C16H13NO3	-	7.37434e+07	8.21146e+07	7.64607e+07	7.1294e+07	7.1527e+07	7.80511e+07	6.71146e+07	6.43402e+07	8.20257e+07	-	-
Zmyp000878	Crotonoside; 2-Hydroxyadenosine	Nucleotides and derivatives	283.092	C10H13N5O5	1818-71-9	9.4474e+07	1.0138e+08	9.03483e+07	7.8478e+07	5.22896e+07	7.8128e+07	4.03857e+07	3.28234e+07	4.12976e+07	C08432	-
mws1489	Stearic Acid	Lipids	284.272	C18H36O2	57-11-4	1.20018e+08	7.85226e+07	4.66671e+07	1.17145e+08	4.51226e+07	3.30541e+07	3.15907e+07	2.98132e+07	1.39249e+07	C01530	ko00061,ko01040,ko01100
Zmbp002538	1-Methoxy-indole-3-acetamide	Alkaloids	204.09	C11H12N2O2	-	8.20923e+07	7.81423e+07	7.85787e+07	5.58503e+07	4.30394e+07	7.06048e+07	1.97267e+07	3.86395e+07	2.21211e+07	-	-
Zazp002547	cyclo-(Gly-Phe)	Amino acids and derivatives	204.09	C11H12N2O2	10125-07-2	8.19039e+07	7.75992e+07	7.53466e+07	5.91788e+07	3.89802e+07	6.60063e+07	2.02236e+07	3.67666e+07	2.12807e+07	-	-
Zmyn005026	16-Methylheptadecanoic acid	Lipids	284.272	C18H36O2	2724-58-5	1.28802e+08	8.22008e+07	4.99539e+07	5.23548e+07	4.9754e+07	3.58681e+07	2.11689e+07	3.15093e+07	1.54097e+07	C20356	-
MWSmce119	L-Arginine	Amino acids and derivatives	174.112	C6H14N4O2	74-79-3	6.61327e+07	6.67729e+07	6.01482e+07	4.61106e+07	3.65084e+07	5.67395e+07	3.84276e+07	3.89447e+07	5.58497e+07	C00062	ko00220,ko00261,ko00330,ko00470,ko00970,ko01100,ko01110,ko01230,ko02010
pme1178	Guanosine	Nucleotides and derivatives	283.092	C10H13N5O5	118-00-3	7.60631e+07	7.57834e+07	7.55443e+07	5.84916e+07	3.64013e+07	5.82272e+07	2.87008e+07	2.28882e+07	2.79848e+07	C00387	ko00230,ko01100,ko01232,ko02010
pme3961	2'-Deoxyadenosine	Nucleotides and derivatives	251.102	C10H13N5O3	958-09-8	6.85672e+07	7.50453e+07	7.54259e+07	5.65471e+07	4.92179e+07	5.55906e+07	2.31964e+07	1.99028e+07	2.18453e+07	C00559	ko00230,ko01100,ko01232,ko02010
Zalp003512	methyl 5-caffeoylquinate	Phenolic acids	368.111	C17H20O9	-	6.08287e+07	6.71059e+07	5.65837e+07	5.50154e+07	5.73109e+07	5.60837e+07	1.5037e+07	1.70932e+07	1.9048e+07	-	-
pmb0774	N-Hydroxytryptamine*	Alkaloids	176.095	C10H12N2O	-	1.7944e+07	1.6349e+07	5.83279e+07	1.05394e+07	1.08748e+07	8.27701e+07	1.20262e+07	7.77477e+07	1.09529e+08	C17203	ko00380,ko01100
Latp011219	3,5-Dimethyl-2,3-dihydrobenzofuran	Others	148.088	C10H12O	-	4.09966e+07	3.30987e+07	2.8513e+07	3.99824e+07	3.88465e+07	4.05361e+07	5.89496e+07	6.60073e+07	4.33878e+07	-	-
pmb0484	Choline	Alkaloids	104.107	C5H14NO+	62-49-7	4.56144e+07	4.78092e+07	5.0904e+07	4.05341e+07	4.82307e+07	4.11187e+07	3.63933e+07	3.67749e+07	3.9706e+07	C00114	ko00260,ko00564,ko01100,ko02010
pme1184	2'-Deoxyguanosine	Nucleotides and derivatives	267.097	C10H13N5O4	961-07-9	8.38003e+07	6.94091e+07	7.03958e+07	3.41985e+07	2.58383e+07	3.60479e+07	2.30064e+07	2.01523e+07	2.10603e+07	C00330	ko00230,ko01100,ko01232,ko02010
Zalp003488	4-O-Caffeoylquinic acid methyl ester*	Phenolic acids	368.111	C17H20O9	123372-74-7	5.63695e+07	6.20658e+07	5.67242e+07	5.17505e+07	5.65945e+07	5.22443e+07	1.50752e+07	1.69791e+07	1.60554e+07	-	-
pmb0752	3-O-Feruloylquinic acid	Phenolic acids	368.111	C17H20O9	1899-29-2	5.82844e+07	61144947	5.91289e+07	5.34924e+07	5.41483e+07	5.46978e+07	1.16631e+07	1.49604e+07	1.39026e+07	C02572	-
mws0258	L-Isoleucine*	Amino acids and derivatives	131.095	C6H13NO2	73-32-5	7.63545e+07	5.0072e+07	5.35893e+07	3.62895e+07	2.60936e+07	3.82772e+07	2.21366e+07	4.66929e+07	3.09099e+07	C00407	ko00280,ko00290,ko00460,ko00960,ko00966,ko00970,ko01100,ko01110,ko01210,ko01230,ko02010
Ymjm000140	3-O-Caffeoylquinic acid methyl ester*	Phenolic acids	368.111	C17H20O9	123483-19-2	5.93853e+07	6.40276e+07	5.84319e+07	5.02011e+07	4.52017e+07	5.33223e+07	1.45828e+07	1.73559e+07	1.53378e+07	-	-
mws0227	L-Leucine*	Amino acids and derivatives	131.095	C6H13NO2	61-90-5	8.07344e+07	5.46442e+07	2.24468e+07	3.91164e+07	2.86911e+07	4.19863e+07	2.3618e+07	5.11979e+07	3.46792e+07	C00123	ko00280,ko00290,ko00966,ko00970,ko01100,ko01110,ko01210,ko01230,ko02010
mws1587	L-Norleucine*	Amino acids and derivatives	131.095	C6H13NO2	327-57-1	7.68676e+07	5.06823e+07	5.12933e+07	3.50844e+07	2.55559e+07	3.77343e+07	2.22476e+07	4.55615e+07	3.15391e+07	C01933	-
pmb2871	1-O-Gentisoyl-β-D-glucoside	Phenolic acids	316.079	C13H16O9	23445-11-6	4.15276e+07	4.24275e+07	5.7818e+07	4.98566e+07	5.08563e+07	4.3239e+07	4.80284e+06	5.52056e+06	6.82739e+07	-	-
pmn001367	Protocatechuic acid-4-O-glucoside	Phenolic acids	316.079	C13H16O9	-	4.15276e+07	4.24275e+07	5.7818e+07	4.98566e+07	5.08563e+07	4.3239e+07	4.80284e+06	5.52056e+06	6.82739e+07	-	-
pme0014	L-Glutamic acid	Amino acids and derivatives	147.053	C5H9NO4	56-86-0	3.85619e+07	3.55077e+07	3.08346e+07	4.75e+07	5.44158e+07	3.60918e+07	4.11921e+07	2.67556e+07	4.4011e+07	C00025	ko00220,ko00250,ko00330,ko00332,ko00340,ko00430,ko00470,ko00480,ko00524,ko00630,ko00650,ko00660,ko00860,ko00910,ko00970,ko01100,ko01110,ko01200,ko01210,ko01230,ko01240,ko02010
pmb0855	LysoPC 16:0	Lipids	495.332	C24H50NO7P	17364-16-8	6.39932e+07	5.89192e+07	5.39102e+07	4.51962e+07	3.74773e+07	4.50807e+07	1.35609e+07	1.54596e+07	1.77352e+07	-	-
pme0040	Adenine	Nucleotides and derivatives	135.054	C5H5N5	73-24-5	7.91275e+07	6.57621e+07	5.61454e+07	2.40964e+07	1.99909e+07	3.11931e+07	2.227e+07	2.04739e+07	2.50734e+07	C00147	ko00230,ko00908,ko01100,ko01110,ko01232
mws0366	γ-Linolenic Acid*	Lipids	278.225	C18H30O2	506-26-3	4.99552e+07	4.81188e+07	4.25085e+07	3.79358e+07	3.14186e+07	4.08476e+07	2.81405e+07	3.25296e+07	3.17947e+07	C06426	ko00591,ko01040,ko01100
Lmxp000939	Zarzissine	Alkaloids	135.054	C5H5N5	160568-14-9	7.38216e+07	6.28508e+07	5.63243e+07	2.38941e+07	1.94962e+07	2.91751e+07	2.2517e+07	2.14926e+07	2.56977e+07	-	-
MWSmce116	5'-Deoxyadenosine	Nucleotides and derivatives	251.102	C10H13N5O3	4754-39-6	4.6646e+07	6.26658e+07	6.3114e+07	3.51505e+07	4.0244e+07	4.04549e+07	1.11238e+07	1.60667e+07	1.84909e+07	C05198	-
MWS04559g	3-Hydroxy-L-phenylalanine	Amino acids and derivatives	181.074	C9H11NO3	587-33-7	4.37335e+07	3.68278e+07	4.06622e+07	3.11217e+07	2.56877e+07	3.44073e+07	3.00725e+07	4.76107e+07	3.45004e+07	-	-
pmb3068	1-O-p-Coumaroylquinic acid	Phenolic acids	338.1	C16H18O8	-	5.64485e+07	5.71095e+07	5.6496e+07	3.85503e+07	3.61467e+07	5.07363e+07	6.91361e+06	8.55417e+06	8.31565e+06	-	-
mws0250	L-Tyrosine	Amino acids and derivatives	181.074	C9H11NO3	60-18-4	4.16751e+07	3.6858e+07	3.8413e+07	3.13126e+07	2.5357e+07	3.37452e+07	28425995	4.45504e+07	3.3353e+07	C00082	ko00130,ko00261,ko00350,ko00360,ko00400,ko00460,ko00730,ko00940,ko00950,ko00965,ko00966,ko00970,ko00999,ko01100,ko01110,ko01210,ko01230,ko01240
mws1715	Cordycepin (3'-Deoxyadenosine)	Nucleotides and derivatives	251.102	C10H13N5O3	73-03-0	4.97091e+07	5.43293e+07	5.56723e+07	3.48537e+07	3.33231e+07	4.10074e+07	1.47976e+07	1.24543e+07	1.35868e+07	C08431	-
mws0367	α-Linolenic Acid*	Lipids	278.225	C18H30O2	463-40-1	4.73552e+07	4.3432e+07	3.92592e+07	3.31766e+07	2.70727e+07	3.57635e+07	2.33392e+07	2.48757e+07	2.86509e+07	C06427	ko00592,ko01040,ko01100,ko01110
pmn001606	Eicosenoic acid	Lipids	310.287	C20H38O2	26764-41-0	2.62052e+07	3.25538e+07	2.41553e+07	2.18598e+07	3.29107e+07	2.47315e+07	9.41259e+07	1.82909e+07	2.67924e+07	C16526	ko01040
Hajp012062	Dibutyl phthalate*	Organic acids	278.152	C16H22O4	84-74-2	3.06827e+07	2.39783e+07	2.05843e+07	2.97886e+07	2.9588e+07	3.19944e+07	4.54976e+07	5.26431e+07	3.5076e+07	C14214	-
MWSmce341	Butyl isobutyl phthalate*	Phenolic acids	278.152	C16H22O4	17851-53-5	3.10541e+07	2.31526e+07	2.01065e+07	2.88769e+07	2.95472e+07	3.17498e+07	4.5057e+07	5.33932e+07	3.49047e+07	-	-
pme0006	L-Proline	Amino acids and derivatives	115.063	C5H9NO2	147-85-3	4.00781e+07	2.86232e+07	3.83228e+07	3.75639e+07	3.84581e+07	3.68278e+07	1.71745e+07	3.61014e+07	2.40232e+07	C00148	ko00330,ko00332,ko00470,ko00970,ko01100,ko01110,ko01230,ko02010
Lmxp011770	Diisobutyl phthalate*	Phenolic acids	278.152	C16H22O4	84-69-5	3.01274e+07	2.33938e+07	2.04434e+07	2.91455e+07	3.01424e+07	3.10396e+07	4.40074e+07	5.32119e+07	3.4307e+07	C15205	-
pmb3142	Salicylic acid-2-O-glucoside	Phenolic acids	300.084	C13H16O8	10366-91-3	2.82969e+07	3.6024e+07	3.10369e+07	2.41906e+07	2.56958e+07	2.7467e+07	3.33767e+07	4.2453e+07	4.63726e+07	-	-
MWS0552	Cis-10-Pentadecenoic Acid(C15:1)	Lipids	240.209	C15H28O2	84743-29-3	1.67184e+07	1.10579e+07	1.06824e+07	3.33328e+07	4.43571e+07	3.56421e+07	4.98199e+07	4.88249e+07	4.26601e+07	-	-
pmn001553	Cimidahurinine	Phenolic acids	316.116	C14H20O8	142542-89-0	3.71959e+07	3.46048e+07	4.2832e+07	3.18654e+07	2.38948e+07	3.31661e+07	2.0562e+07	3.41668e+07	3.3076e+07	-	-
pmb1650	Octadeca-11E,13E,15Z-trienoic acid	Lipids	278.225	C18H30O2	25575-00-2	2.95209e+07	2.20875e+07	1.95451e+07	2.85928e+07	2.88226e+07	2.84695e+07	4.24418e+07	4.91104e+07	3.28416e+07	-	-
mws0281	Citric Acid	Organic acids	192.027	C6H8O7	77-92-9	6.31558e+07	7.14663e+07	7.67096e+07	1.37007e+07	1.26452e+07	1.8483e+07	8.09263e+06	7.4123e+06	8.88046e+06	C00158	ko00020,ko00250,ko00630,ko01100,ko01110,ko01200,ko01210,ko01230,ko01240
ML10181668	Cycloleucine	Amino acids and derivatives	129.079	C6H11NO2	52-52-8	3.28925e+07	3.0437e+07	2.451e+07	3.05806e+07	2.84462e+07	3.03119e+07	2.17223e+07	5.00475e+07	3.09243e+07	C03969	-
pme0274	6-Aminocaproic acid	Organic acids	131.095	C6H13NO2	60-32-2	5.02922e+07	3.65067e+07	4.00723e+07	2.73961e+07	2.01628e+07	3.06029e+07	1.46279e+07	3.26387e+07	2.12371e+07	C02378	ko01100
Zmdp000376	4-Guanidinobutanal	Others	129.09	C5H11N3O	-	32354190	2.81724e+07	2.18445e+07	2.89847e+07	2.55115e+07	3.02417e+07	2.14148e+07	4.97327e+07	3.10378e+07	-	-
mws0192	Succinic acid	Organic acids	118.027	C4H6O4	110-15-6	3.42454e+07	3.65423e+07	3.77105e+07	2.88216e+07	2.68879e+07	2.77136e+07	1.7643e+07	2.85779e+07	2.9399e+07	C00042	ko00020,ko00190,ko00250,ko00310,ko00350,ko00360,ko00620,ko00630,ko00640,ko00650,ko00760,ko00920,ko01100,ko01110,ko01200
mws0470	Methylmalonic acid	Organic acids	118.027	C4H6O4	516-05-2	3.42454e+07	3.65423e+07	3.77105e+07	2.88216e+07	2.68879e+07	2.77136e+07	1.7643e+07	2.85779e+07	2.9399e+07	C02170	ko00240,ko00280,ko00640,ko01100
Lmhp008801	LysoPE 18:3	Lipids	475.27	C23H42NO7P	-	2.6725e+07	2.62373e+07	3.138e+07	2.24554e+07	1.91999e+07	2.20127e+07	3.26529e+07	4.11805e+07	4.49093e+07	-	-
pme3207	Muconic acid	Organic acids	142.027	C6H6O4	1119-72-8	6.86637e+06	8.97292e+06	1.21618e+07	3.14515e+07	3.92854e+07	1.9274e+07	5.04329e+07	4.77145e+07	4.74243e+07	C02480	ko01100
Lmnp002845	Hispidulin-8-C-glucoside	Flavonoids	462.116	C22H22O11	-	3.96381e+07	4.01849e+07	32656407	3.92127e+07	3.17273e+07	4.06119e+07	8.18867e+06	1.52601e+07	1.59628e+07	-	-
Lmhp008589	LysoPE 18:3(2n isomer)	Lipids	475.27	C23H42NO7P	-	2.58677e+07	2.75517e+07	29792203	2.16561e+07	1.85746e+07	2.14257e+07	32954793	4.0105e+07	4.46594e+07	-	-
Lmhp206353	Tricin-4'-O-glucoside	Flavonoids	492.127	C23H24O12	-	2.56575e+07	2.46765e+07	2.44532e+07	2.15458e+07	1.84802e+07	3.0887e+07	2.64143e+07	4.25731e+07	4.41044e+07	-	-
mws0628	4-Hydroxybenzaldehyde	Phenolic acids	122.037	C7H6O2	123-08-0	3.42738e+07	4.28798e+07	2.86025e+07	1.1895e+07	1.01921e+07	1.62527e+07	3.85301e+07	3.10408e+07	4.12654e+07	C00633	ko01100
Lmqn008369	PI(18:2/0:0)	Lipids	596.296	C27H49O12P	-	2.40583e+07	2.22531e+07	2.62513e+07	2.02327e+07	1.63346e+07	2.41751e+07	3.73808e+07	3.46957e+07	4.88164e+07	-	-
mws1337	D-Pantothenic Acid	Others	219.111	C9H17NO5	79-83-4	3.90484e+07	3.85433e+07	3.98904e+07	3.53675e+07	2.73143e+07	3.60423e+07	1.16297e+07	1.09683e+07	1.48688e+07	C00864	ko00410,ko00770,ko01100,ko01110,ko01240
Lmtp002474	Apigenin-6-C-(2''-glucosyl)arabinoside	Flavonoids	564.148	C26H28O14	-	2.79213e+07	3.16547e+07	3.40055e+07	2.9084e+07	2.95416e+07	3.55306e+07	1.40395e+07	2.18379e+07	2.42405e+07	-	-
MWStz040	Pterolactam	Alkaloids	115.063	C5H9NO2	38072-88-7	3.20511e+07	2.20925e+07	3.28774e+07	3.10962e+07	3.02531e+07	3.10358e+07	1.40749e+07	2.98823e+07	2.17594e+07	-	-
HJAP011	Chrysoeriol-8-C-glucoside (Scoparin)	Flavonoids	462.116	C22H22O11	301-16-6	3.46429e+07	3.60951e+07	2.86845e+07	3.7043e+07	2.73398e+07	3.96741e+07	7.43873e+06	1.39643e+07	1.54955e+07	-	-
pma2987	Histidinol	Alkaloids	141.09	C6H11N3O	501-28-0	3.08523e+07	3.27598e+07	3.12329e+07	2.44569e+07	2.29834e+07	2.80168e+07	2.33195e+07	2.53155e+07	2.13845e+07	C00860	ko00340,ko01100,ko01110,ko01230
Hmtn001120	5-(2-Hydroxyethyl)-2-O-glucosylphenol	Phenolic acids	316.116	C14H20O8	-	2.99478e+07	2.90533e+07	3.75974e+07	2.6123e+07	1.89939e+07	2.55115e+07	1.62087e+07	2.69191e+07	2.81369e+07	-	-
mws0275	L-Malic acid	Organic acids	134.022	C4H6O5	97-67-6	4.66648e+07	4.88773e+07	5.43549e+07	1.38223e+07	1.09486e+07	1.9839e+07	8.59421e+06	9.38717e+06	2.48021e+07	C00149	ko00020,ko00620,ko00630,ko00710,ko01100,ko01110,ko01200
mws0216	Trans-4-Hydroxy-L-proline	Amino acids and derivatives	131.058	C5H9NO3	51-35-4	5.56297e+07	3.83193e+07	2.67349e+07	2.3833e+07	1.73245e+07	2.02366e+07	1.05463e+07	2.14047e+07	2.16714e+07	C01157	ko00330,ko00470,ko01100,ko02010
mws0396	Elaidic Acid	Lipids	282.256	C18H34O2	112-79-8	2.14939e+07	2.71588e+07	4.21829e+07	4.78991e+07	2.50455e+07	3.66174e+07	1.00477e+07	5.01038e+06	1.85321e+07	C01712	-
Lmyn012331	Petroselinic acid	Lipids	282.256	C18H34O2	593-39-5	2.14939e+07	2.71588e+07	4.21829e+07	4.78991e+07	2.50455e+07	3.66174e+07	1.00477e+07	5.01038e+06	1.85321e+07	C08363	-
pme2827	Palmitaldehyde	Lipids	240.245	C16H32O	629-80-1	2.14394e+07	2.02969e+07	2.1711e+07	2.34084e+07	2.88522e+07	2.47404e+07	3.42481e+07	2.98469e+07	2.312e+07	C00517	ko00071
MWStz070	N-(2-Hydroxy-4-methoxyphenyl)acetamide	Alkaloids	181.074	C9H11NO3	58469-06-0	3.21225e+07	2.52694e+07	2.86858e+07	2.07692e+07	1.69363e+07	2.34787e+07	1.95902e+07	3.48705e+07	2.32819e+07	-	-
mws0018	Spermine	Alkaloids	202.216	C10H26N4	71-44-3	2.7606e+07	3.14109e+07	2.6928e+07	2.3777e+07	2.50652e+07	2.48186e+07	2.22868e+07	2.17484e+07	2.12435e+07	C00750	ko00330,ko00410,ko00480,ko00770,ko01100,ko01240
pme1474	5'-Deoxy-5'-(methylthio)adenosine	Nucleotides and derivatives	297.09	C11H15N5O3S	2457-80-9	4.99631e+07	4.03481e+07	3.53636e+07	1.37364e+07	1.45105e+07	1.66335e+07	1.68398e+07	1.40492e+07	2.31305e+07	C00170	ko00270,ko00908,ko01100
Lmlp003161	N-Feruloylputrescine	Alkaloids	264.147	C14H20N2O3	501-13-3	8.28992e+07	4.9915e+07	2.68211e+07	1.18858e+07	1.31572e+07	1.01228e+07	1.1527e+07	8.40423e+06	9.20543e+06	C10497	ko00330,ko01100
mws2623	11-Octadecanoic acid(Vaccenic acid)	Lipids	282.256	C18H34O2	506-17-2	1.98266e+07	2.33535e+07	4.21598e+07	4.6306e+07	2.42903e+07	3.29165e+07	8.9596e+06	4.3076e+06	1.73572e+07	C21944	-
pmp001285	Phthalic anhydride	Phenolic acids	148.016	C8H4O3	85-44-9	2.28273e+07	1.61676e+07	1.31685e+07	2.06141e+07	2.12031e+07	2.21524e+07	3.60363e+07	4.27352e+07	2.37783e+07	-	-
pmf0175	2-Decanol*	Others	158.167	C10H22O	1120-06-5	1.95786e+07	1.71045e+07	1.41666e+07	2.29138e+07	2.11169e+07	2.08502e+07	3.24684e+07	4.22547e+07	2.61202e+07	-	-
pmn001695	Trihydroxycinnamoylquinic acid	Phenolic acids	372.106	C16H20O10	-	2.79003e+07	3.56354e+07	3.80732e+07	2.9274e+07	2.50993e+07	2.80582e+07	9.22074e+06	8.03083e+06	1.01376e+07	-	-
pmd0132	LysoPC 16:0(2n isomer)	Lipids	495.332	C24H50NO7P	-	1.70731e+07	1.40843e+07	1.41673e+07	1.47498e+07	1.2467e+07	1.55466e+07	3.65318e+07	3.47651e+07	4.67005e+07	-	-
Lmgp004959	Tricin-7-O-neohesperidoside*	Flavonoids	638.185	C29H34O16	53766-40-8	1.6703e+07	2.04886e+07	2.05543e+07	1.80327e+07	1.94189e+07	2.11585e+07	2.46634e+07	26897880	2.89623e+07	-	-
Hmgp003086	Tricin-7-O-rutinoside*	Flavonoids	638.185	C29H34O16	-	1.78523e+07	2.05828e+07	1.90692e+07	1.84173e+07	1.85662e+07	2.16989e+07	2.01241e+07	2.98739e+07	2.74278e+07	-	-
pmf0174	1-Decanol*	Others	158.167	C10H22O	112-30-1	1.53288e+07	1.34288e+07	1.08592e+07	1.74904e+07	1.65888e+07	1.70067e+07	2.66947e+07	3.66911e+07	2.15526e+07	C01633	-
pmb2221	4-Hydroxysphinganine	Lipids	317.293	C18H39NO3	554-62-1	2.02902e+07	1.94633e+07	1.95435e+07	1.85309e+07	1.42933e+07	2.02046e+07	1.74439e+07	1.65893e+07	2.8492e+07	C12144	ko00600,ko01100
Cmzn005251	6-O-Caffeoylarbutin	Phenolic acids	434.121	C21H22O10	136172-60-6	19373637	2.03078e+07	2.1048e+07	2.18674e+07	2.30068e+07	1.94498e+07	1.12181e+07	1.77708e+07	2.04806e+07	-	-
MWS04555g	D-Allo-Isoleucine	Amino acids and derivatives	131.095	C6H13NO2	1509-35-9	3.86322e+07	2.40666e+07	2.52047e+07	1.63009e+07	1.0885e+07	1.78933e+07	8.28881e+06	1.9634e+07	1.21665e+07	-	-
mws0120	Choline Alfoscerate	Lipids	257.103	C8H20NO6P	28319-77-9	6.31911e+06	5.41081e+06	7.24494e+06	1.8113e+07	2.25279e+07	1.72302e+07	3.65273e+07	1.69231e+07	3.60059e+07	C00670	ko00564,ko00565
mws1434	Apigenin-6-C-glucoside (Isovitexin)	Flavonoids	432.106	C21H20O10	38953-85-4	1.5862e+07	1.73089e+07	1.80023e+07	2.3409e+07	1.54889e+07	2.00792e+07	1.21279e+07	1.6545e+07	2.36025e+07	C01714	ko00944
mws1080	Galactinol	Others	342.116	C12H22O11	3687-64-7	8.81506e+06	3.13374e+07	1.30052e+07	2.4993e+07	2.1311e+07	2.58294e+07	1.15981e+07	1.09263e+07	1.42261e+07	C01235	ko00052,ko01100
Lmtn003096	Secoisolariciresinol 4-O-glucoside	Lignans and Coumarins	524.226	C26H36O11	-	2.02611e+07	2.47141e+07	2.27477e+07	2.25814e+07	2.26058e+07	2.50999e+07	5.29019e+06	7.76883e+06	8.7641e+06	-	-
Lmmn001643	2-Hydroxycinnamic acid*	Phenolic acids	164.047	C9H8O3	583-17-5	2.47536e+07	2.58792e+07	2.37437e+07	1.42089e+07	1.36273e+07	14957547	1.26358e+07	1.58768e+07	1.27771e+07	C01772	ko00360,ko00999,ko01100,ko01110
mws0671	L-Homoserine	Amino acids and derivatives	119.058	C4H9NO3	672-15-1	1.59392e+07	1.42004e+07	1.77422e+07	2.11314e+07	2.2084e+07	2.08467e+07	1.33907e+07	1.72216e+07	1.46711e+07	C00263	ko00260,ko00270,ko00300,ko00920,ko01100,ko01110,ko01230
pmp000413	Genistein-8-C-glucoside	Flavonoids	432.106	C21H20O10	66026-80-0	18246175	1.41601e+07	23230340	1.45258e+07	9.66482e+06	21280055	14980435	24732180	1.56519e+07	C10420	-
Lmhp010908	LysoPC 19:1	Lipids	535.364	C27H54NO7P	-	2.59331e+06	3.94319e+06	3.74492e+06	1.64297e+07	12399898	1.29534e+07	3.4816e+07	3.0492e+07	3.86085e+07	-	-
pme0193	L-Glutamine	Amino acids and derivatives	146.069	C5H10N2O3	56-85-9	2.63235e+07	2.47684e+07	2.30371e+07	1.51173e+07	9.41931e+06	1.6165e+07	9.15134e+06	1.40359e+07	1.77699e+07	C00064	ko00220,ko00230,ko00240,ko00250,ko00470,ko00630,ko00750,ko00910,ko00970,ko01100,ko01230,ko01232,ko01240,ko02010
mws0341	2-Hydroxyisocaproic acid	Organic acids	132.079	C6H12O3	20312-37-2	1.23031e+07	1.22326e+07	1.37164e+07	1.75213e+07	1.38886e+07	1.74052e+07	1.7624e+07	2.58639e+07	2.45607e+07	C03264	-
mws0230	L-Threonine	Amino acids and derivatives	119.058	C4H9NO3	72-19-5	1.41924e+07	1.22673e+07	1.50129e+07	2.042e+07	2.21144e+07	2.01485e+07	1.40412e+07	1.80489e+07	1.58633e+07	C00188	ko00260,ko00261,ko00290,ko00470,ko00860,ko00970,ko01100,ko01110,ko01230,ko02010
mws0254	L-Histidine	Amino acids and derivatives	155.07	C6H9N3O2	71-00-1	8.58024e+06	8.82679e+06	8.59402e+06	2.16461e+07	1.51943e+07	2.58939e+07	1.5512e+07	1.97706e+07	2.34121e+07	C00135	ko00340,ko00410,ko00470,ko00970,ko01100,ko01110,ko01230,ko02010
mws0749	4-Hydroxybenzoic acid	Phenolic acids	138.032	C7H6O3	99-96-7	1.74839e+07	2.19345e+07	1.89065e+07	1.77503e+07	1.31282e+07	1.6393e+07	1.30692e+07	1.27031e+07	1.54561e+07	C00156	ko00130,ko00790,ko01100,ko01110,ko01240
Lmhp009890	LysoPC 20:3	Lipids	545.348	C28H52NO7P	1199257-41-4	3.05175e+06	8.37638e+06	1.39609e+07	1.59727e+07	1.67534e+07	1.95083e+07	2.1211e+07	2.10248e+07	2.22179e+07	-	-
pmp001264	Hexadecylsphingosine	Lipids	273.267	C16H35NO2	-	1.51204e+07	1.29046e+07	1.38123e+07	1.16893e+07	1.32334e+07	1.43672e+07	1.90823e+07	2.17592e+07	1.81999e+07	-	-
pmb0891	Cis-Zeatin-7-N-glucoside	Alkaloids	381.165	C16H23N5O6	38165-56-9	1.81581e+07	1.92538e+07	2.14887e+07	2.10165e+07	1.7918e+07	2.0997e+07	6.99046e+06	6.52716e+06	6.48552e+06	C16443	ko00908,ko01110
pmc0960	LysoPC 20:4	Lipids	543.332	C28H50NO7P	-	3.88807e+06	1.02444e+07	1.46212e+07	1.57652e+07	1.90526e+07	2.43976e+07	1.59557e+07	1.57185e+07	1.38629e+07	-	-
pma3724	1-O-Feruloylquinic acid	Phenolic acids	368.111	C17H20O9	-	2.77936e+07	2.68901e+07	2.32027e+07	1.01962e+07	8.95136e+06	1.48796e+07	4.8512e+06	5.12537e+06	7.35735e+06	-	-
MWS0811	L-Pipecolic Acid	Organic acids	129.079	C6H11NO2	3105-95-1	1.31943e+07	1.09836e+07	8.50267e+06	1.29794e+07	1.1369e+07	1.26496e+07	1.46092e+07	2.6035e+07	1.75473e+07	C00408	ko00310,ko00960,ko01100,ko01110
pmp000120	Diosmetin-6-C-glucoside	Flavonoids	462.116	C22H22O11	-	1.5654e+07	2.11324e+07	1.57803e+07	2.14199e+07	1.47843e+07	1.84453e+07	3.86428e+06	6.97976e+06	9.14038e+06	-	-
Lmbn002648	α-Hydroxycinnamic Acid*	Phenolic acids	164.047	C9H8O3	5801-57-0	2.1572e+07	2.14555e+07	1.9889e+07	9.74859e+06	1.22098e+07	9.95547e+06	8.32635e+06	1.00066e+07	8.38202e+06	C02763	ko00360,ko01100
MWSHY0181	Apigenin-8-C-Glucoside (Vitexin)	Flavonoids	432.106	C21H20O10	3681-93-4	1.08919e+07	1.67326e+07	1.39567e+07	1.77919e+07	1.10456e+07	1.45383e+07	6.85282e+06	1.21579e+07	1.63987e+07	C01460	ko00941,ko00944
MA10039641	Lactobiose	Others	342.116	C12H22O11	63-42-3	1.64659e+07	8.4348e+06	2.14254e+07	1.83716e+07	1.88146e+07	1.66485e+07	1.5343e+06	1.84219e+06	1.44295e+07	C00243	ko00052,ko01100,ko02010
Lmhp008833	LysoPC 16:1(2n isomer)	Lipids	493.317	C24H48NO7P	-	4.52398e+06	4.91852e+06	6.77103e+06	1.04619e+07	8.06561e+06	6.96591e+06	2.37602e+07	2.12964e+07	3.07788e+07	-	-
Hmgp002327	3-amino-2-naphthoic acid	Alkaloids	187.063	C11H9O2N	-	2.60099e+07	2.13649e+07	2.00268e+07	1.33301e+07	6.50715e+06	1.60706e+07	2.98301e+06	7.01241e+06	3.8957e+06	-	-
mws1661	Diosmetin-7-O-rutinoside (Diosmin)	Flavonoids	608.174	C28H32O15	520-27-4	7.41272e+06	7.16386e+06	7.05925e+06	6.86732e+06	5.35851e+06	7.06638e+06	2.13487e+07	2.67541e+07	2.77242e+07	C10039	-
pme2828	4-Nitrophenol	Phenolic acids	139.027	C6H5NO3	100-02-7	1.16242e+07	1.55085e+07	1.37681e+07	1.24485e+07	1.10633e+07	1.39097e+07	9.4794e+06	1.42896e+07	1.38567e+07	C00870	-
pme0264	Thymidine	Nucleotides and derivatives	242.09	C10H14N2O5	50-89-5	2.54082e+07	2.1584e+07	1.85298e+07	1.10244e+07	6.9761e+06	1.10713e+07	6.85855e+06	6.33431e+06	7.24962e+06	C00214	ko00240,ko01100,ko01232
mws0005	Tryptamine	Alkaloids	160.1	C10H12N2	61-54-1	2.13617e+06	2.55675e+06	1.37529e+06	1.05282e+06	714079	1.29223e+06	3.43667e+07	3.25457e+07	3.85318e+07	C00398	ko00380,ko00901,ko01100,ko01110
Xmyp005654	Kaempferol-4'-O-glucoside*	Flavonoids	448.101	C21H20O11	-	1.32016e+07	1.71346e+07	1.76507e+07	1.57842e+07	1.6276e+07	1.19362e+07	7.57401e+06	5.51473e+06	6.41916e+06	-	-
Lmtp002642	Apigenin-8-C-(2''-glucosyl)arabinoside	Flavonoids	564.148	C26H28O14	-	1.31215e+07	1.82523e+07	1.82567e+07	1.18107e+07	1.14804e+07	1.15469e+07	6.18505e+06	9.31066e+06	1.06815e+07	-	-
Lhhp120826	4-hydroxy-3(3-methylbut-3-en-2-yl)benzaldehyde	Others	190.099	C12H14O2	-	9.03377e+06	5.61074e+06	4.69461e+06	9.62082e+06	1.15236e+07	9.08764e+06	2.11861e+07	2.4831e+07	1.50526e+07	-	-
Hmmp001310	3-Indoleacrylic acid	Alkaloids	187.063	C11H9NO2	1204-06-4	2.62017e+07	1.78914e+07	1.86986e+07	1.23076e+07	6.97013e+06	1.58112e+07	2.94573e+06	6.05862e+06	3.31256e+06	C21283	-
MWSHY0136	Kaempferol-3-O-glucoside (Astragalin)*	Flavonoids	448.101	C21H20O11	480-10-4	1.36311e+07	1.60587e+07	15002834	1.60635e+07	1.67596e+07	1.11536e+07	7.38329e+06	5.5335e+06	7.28794e+06	C12249	ko00944,ko01110
MWSHY0145	Eriodictyol (5,7,3',4'-Tetrahydroxyflavanone)	Flavonoids	288.063	C15H12O6	552-58-9	1.45125e+07	2.03317e+07	1.3245e+07	1.4892e+07	8.52027e+06	2.25437e+07	5.84217e+06	3.30037e+06	4.8536e+06	C05631	ko00941,ko01100,ko01110
Lmjp003655	6-C-MethylKaempferol-3-glucoside	Flavonoids	462.116	C22H22O11	-	1.12603e+07	1.55001e+07	1.46871e+07	1.13375e+07	8.35595e+06	1.09382e+07	9.55843e+06	1.26382e+07	1.37328e+07	-	-
pmp000579	Diosmetin-7-O-galactoside*	Flavonoids	462.116	C22H22O11	-	1.1579e+07	1.50172e+07	1.47886e+07	1.07947e+07	7.9665e+06	1.21507e+07	9.22251e+06	1.11603e+07	1.38371e+07	-	-
Hmpp003270	Luteolin-4'-O-glucoside	Flavonoids	448.101	C21H20O11	6920-38-3	15062095	1.43069e+07	1.68757e+07	1.34502e+07	1.58378e+07	1.25805e+07	7.18311e+06	4.67334e+06	5.40022e+06	-	-
Lmmn002179	Methyl salicylate-2-O-glucoside	Phenolic acids	314.1	C14H18O8	10019-60-0	8.85939e+06	1.08597e+07	8.87769e+06	6.8757e+06	6.59941e+06	8.13567e+06	1.49641e+07	2.16428e+07	1.85341e+07	-	-
MWSslk154	Triethyl citrate	Organic acids	276.121	C12H20O7	77-93-0	8.52044e+06	7.57004e+06	5.4204e+06	9.33585e+06	7.77282e+06	1.04817e+07	2.14231e+07	2.49887e+07	9.41409e+06	-	-
pmp001309	6-Hydroxykaempferol-7-O-glucoside	Flavonoids	464.096	C21H20O12	-	26545525	8.47143e+06	18550395	5.92016e+06	3.90065e+06	10832600	11693460	8.75626e+06	9.98712e+06	-	-
MWSslk237	Hispidulin-7-O-glucoside(Homoplantaginin)	Flavonoids	462.116	C22H22O11	17680-84-1	1.14865e+07	1.32526e+07	1.31882e+07	1.06378e+07	7.88461e+06	1.19192e+07	8.35687e+06	1.20348e+07	1.47664e+07	C17762	-
Lmbn001981	2,5-Dihydroxybenzaldehyde	Phenolic acids	138.032	C7H6O3	1194-98-5	1.22609e+07	1.68869e+07	1.28352e+07	1.27272e+07	8.6212e+06	9.75766e+06	8.82529e+06	8.64877e+06	1.04957e+07	C05585	ko00350,ko01100
mws0219	L-Aspartic Acid	Amino acids and derivatives	133.037	C4H7NO4	56-84-8	8.94453e+06	7.99118e+06	9.21075e+06	1.06123e+07	1.41286e+07	9.92946e+06	1.01898e+07	1.36276e+07	1.35941e+07	C00049	ko00220,ko00250,ko00260,ko00261,ko00270,ko00300,ko00340,ko00410,ko00460,ko00470,ko00710,ko00760,ko00770,ko00970,ko00999,ko01100,ko01110,ko01200,ko01210,ko01230,ko01240,ko02010
pme3011	γ-Aminobutyric acid	Organic acids	103.063	C4H9NO2	56-12-2	1.29915e+07	1.28931e+07	1.37385e+07	1.18569e+07	1.60315e+07	1.25047e+07	4.96115e+06	5.4003e+06	7.72415e+06	C00334	ko00250,ko00330,ko00410,ko00650,ko00760,ko01100
pme1014	Menatetrenone (Vitamin K2)	Others	444.303	C31H40O2	11032-49-8	5.43691e+06	3.31624e+06	3.31536e+06	9.68563e+06	1.48811e+07	1.13829e+07	1.86449e+07	1.6455e+07	14723037	-	-
MWStz202	cis-Moschamine*	Alkaloids	352.142	C20H20N2O4	193224-24-7	1.81953e+07	1.4844e+07	1.16674e+07	1.51849e+07	1.24894e+07	2.25887e+07	525753	496892	557227	-	-
Hmmp004965	Diosmetin-7-O-glucoside*	Flavonoids	462.116	C22H22O11	20126-59-4	1.08748e+07	1.30177e+07	1.36072e+07	9.94293e+06	6.98209e+06	1.09168e+07	8.20469e+06	9.26963e+06	1.32069e+07	-	-
pmb0881	LysoPE 18:2	Lipids	477.286	C23H44NO7P	-	6.80797e+06	5.92867e+06	6.74042e+06	6.35485e+06	5.30577e+06	5.9975e+06	1.92681e+07	1.72948e+07	2.16505e+07	-	-
MWStz224	N-Feruloylserotonin*	Alkaloids	352.142	C20H20N2O4	68573-23-9	1.74212e+07	1.51437e+07	1.07939e+07	1.61804e+07	1.27763e+07	2.12716e+07	511811	460289	560523	-	-
pmb0874	LysoPE 18:2(2n isomer)	Lipids	477.286	C23H44NO7P	-	6.26615e+06	5.8567e+06	6.14212e+06	5.76178e+06	4.78558e+06	5.20936e+06	1.92022e+07	1.78491e+07	2.1942e+07	-	-
Cmsp002787	3,4'-Dihydroxy-3',5'-dimethoxypropiophenone	Phenolic acids	226.084	C11H14O5	136196-47-9	1.35438e+07	1.33025e+07	1.56558e+07	1.09884e+07	7.18901e+06	1.2135e+07	6.10668e+06	7.62571e+06	5.87874e+06	-	-
mws0256	L-Valine	Amino acids and derivatives	117.079	C5H11NO2	72-18-4	2.42027e+07	1.74998e+07	1.03269e+07	6.31675e+06	4.78729e+06	7.97023e+06	4.30013e+06	9.00855e+06	7.61124e+06	C00183	ko00280,ko00290,ko00311,ko00460,ko00770,ko00966,ko00970,ko01100,ko01110,ko01210,ko01230,ko01240,ko02010
mws0282	L-Tryptophan	Amino acids and derivatives	204.09	C11H12N2O2	73-22-3	2.08407e+07	1.59226e+07	1.43917e+07	1.02271e+07	5.32332e+06	1.26566e+07	2.36593e+06	5.55519e+06	2.71128e+06	C00078	ko00260,ko00380,ko00400,ko00901,ko00966,ko00970,ko00996,ko01100,ko01110,ko01210,ko01230,ko01240
pmb0865	LysoPC 18:3(2n isomer)	Lipids	517.317	C26H48NO7P	-	7.72823e+06	8.31327e+06	7.39278e+06	8.99946e+06	4.47655e+06	6.78761e+06	8.29161e+06	1.96407e+07	1.76947e+07	-	-
mws1608	Luteolin-6-C-glucoside (Isoorientin)	Flavonoids	448.101	C21H20O11	4261-42-1	1.2423e+07	1.40821e+07	1.23888e+07	1.58667e+07	8.40997e+06	1.56859e+07	1.35498e+06	3.26858e+06	4.11351e+06	C01821	-
Hmgp002953	Tricin-7-O-(2''-O-rhamnosyl)galacturonide	Flavonoids	652.164	C29H32O17	89915-54-8	9.24255e+06	1.24261e+07	1.29954e+07	9.20295e+06	1.11247e+07	1.17229e+07	6.55269e+06	7.22218e+06	7.00045e+06	-	-
pme3732	Cytidine	Nucleotides and derivatives	243.085	C9H13N3O5	65-46-3	1.6367e+07	1.58279e+07	1.42362e+07	7.92715e+06	5.35618e+06	9.8599e+06	5.06637e+06	4.69434e+06	5.38905e+06	C00475	ko00240,ko01100,ko01232,ko02010
Zmyn000453	Isocitric Acid	Organic acids	192.027	C6H8O7	320-77-4	1.94592e+07	2.02711e+07	2.19927e+07	4.88225e+06	3.27404e+06	7.45455e+06	1.37179e+06	1.61648e+06	1.91323e+06	C00311	ko00020,ko00630,ko01100,ko01110,ko01200,ko01210,ko01230,ko01240
Lmwp011196	Bis(2-ethylhexyl)phthalate*	Phenolic acids	390.277	C24H38O4	117-81-7	2.21248e+07	3.9226e+06	2.84923e+06	2.80216e+07	4.46171e+06	2.20325e+06	3.40035e+06	1.08565e+07	2.45367e+06	C03690	-
Lmmp010562	Diisooctyl Phthalate*	Phenolic acids	390.277	C24H38O4	27554-26-3	2.18683e+07	3.94406e+06	3.19521e+06	2.74306e+07	4.60614e+06	2.20191e+06	3.38233e+06	1.11828e+07	2.36704e+06	C14577	-
pme1194	2'-Deoxycytidine	Nucleotides and derivatives	227.091	C9H13N3O4	951-77-9	2.02928e+07	1.52692e+07	1.58806e+07	5.6406e+06	4.36991e+06	6.02938e+06	3.84541e+06	2.8539e+06	3.47787e+06	C00881	ko00240,ko01100,ko01232,ko02010
pmb0876	LysoPE 16:0	Lipids	453.286	C21H44NO7P	53862-35-4	1.37374e+07	1.34911e+07	1.07317e+07	1.11919e+07	1.00842e+07	1.10495e+07	2.78446e+06	3.19736e+06	1.32491e+06	-	-
Jmzn006005	3,4-Methylenedioxy cinnamyl alcohol	Lignans and Coumarins	178.063	C10H10O3	58095-76-4	1.44471e+07	1.47431e+07	1.8511e+07	6.12456e+06	7.18345e+06	9.50876e+06	1.65281e+06	2.79637e+06	2.53563e+06	-	-
pmb0064	DIMBOA glucoside	Alkaloids	373.101	C15H19NO10	18607-79-9	9.61603e+06	1.04664e+07	1.17871e+07	9.15228e+06	8.1804e+06	8.96641e+06	3.99213e+06	5.9491e+06	6.72233e+06	C04831	ko00402,ko01110
Lmgp004731	Genistein-7-O-galactoside	Flavonoids	432.106	C21H20O10	-	8.50423e+06	1.06548e+07	1.41386e+07	1.39033e+07	6.34485e+06	5.97382e+06	3.34482e+06	4.93236e+06	5.14755e+06	-	-
Lmhp009464	LysoPE 17:1(2n isomer)	Lipids	465.286	C22H44NO7P	-	1.85479e+06	3.16607e+06	3.25239e+06	7.7986e+06	6.08006e+06	6.20489e+06	1.81949e+07	9.11308e+06	1.72737e+07	-	-
pmb1312	Tricin-4'-O-(guaiacylglycerol)ether-7-O-glucoside	Flavonoids	688.2	C33H36O16	-	8.40257e+06	1.05514e+07	8.10641e+06	9.25694e+06	9.39498e+06	1.12888e+07	3.55865e+06	4.72002e+06	6.75275e+06	-	-
Lmbn000198	3-Dehydro-L-Threonic Acid	Others	134.022	C4H6O5	-	1.33727e+07	1.46652e+07	1.67933e+07	4.05092e+06	3.63284e+06	5.74908e+06	3.22699e+06	2.46116e+06	7.82211e+06	C03064	ko00053,ko01100
Cmsp003083	Dehydrodiconiferyl alcohol-4-O-glucoside	Lignans and Coumarins	520.194	C26H32O11	107870-88-2	1.06502e+07	1.50498e+07	1.38479e+07	9.22802e+06	7.83371e+06	1.04318e+07	804353	1.65978e+06	1.85035e+06	-	-
Lmhp009802	LysoPE 20:3(2n isomer)	Lipids	503.301	C25H46NO7P	-	1.12615e+06	3.6338e+06	5.66366e+06	5.73664e+06	7.76309e+06	8.20997e+06	1.26891e+07	1.18007e+07	1.3828e+07	-	-
pmb0786	D-Glucosamine	Others	179.079	C6H13NO5	3416-24-8	9.47608e+06	5.96822e+06	1.07668e+07	7.62574e+06	7.21065e+06	8.2312e+06	6.34246e+06	7.12312e+06	7.68047e+06	C00329	ko00520,ko01100,ko01250
Lmhp010040	LysoPE 20:3	Lipids	503.301	C25H46NO7P	-	961883	3.51658e+06	5.56504e+06	5.91674e+06	7.87854e+06	8.21661e+06	1.21307e+07	1.18801e+07	1.35935e+07	-	-
MWSslk097	Dimethyl phthalate	Phenolic acids	194.058	C10H10O4	131-11-3	8.10053e+06	6.51267e+06	5.86244e+06	5.87975e+06	6.31371e+06	6.08308e+06	9.06765e+06	1.19252e+07	9.50369e+06	C11233	-
pmd0160	LysoPE 16:0(2n isomer)	Lipids	453.286	C21H44NO7P	-	3.22286e+06	3.23795e+06	3.19694e+06	5.90242e+06	4.10523e+06	5.57484e+06	1.22462e+07	1.17663e+07	1.98536e+07	-	-
Lmnp102580	Apigenin-6-C-(2''-xylosyl)glucoside*	Flavonoids	564.148	C26H28O14	-	6.48645e+06	14178880	8.79919e+06	16936200	12546195	9.22969e+06	32762.9	62563.9	88036.2	-	-
Lmnp202580	Apigenin-8-C-(2''-xylosyl)glucoside*	Flavonoids	564.148	C26H28O14	-	6.48645e+06	14178880	8.79919e+06	16936200	12546195	9.22969e+06	32762.9	62563.9	88036.2	-	-
Zmhn001926	1-O-Salicyloyl-β-D-glucose	Phenolic acids	300.084	C13H16O8	60517-74-0	1.09123e+07	8.60212e+06	9.12016e+06	1.00428e+07	6.29287e+06	1.21776e+07	2.48515e+06	3.80963e+06	4.20549e+06	-	-
Lmsp003655	Dehydrodiconiferyl alcohol-gamma'-O-glucoside	Phenolic acids	520.194	C26H32O11	-	1.22922e+07	1.26617e+07	1.21462e+07	9.09137e+06	7.04516e+06	1.04307e+07	707669	1.50187e+06	1.6789e+06	-	-
Smhp004476	Isovitexin-2''-O-xyloside	Flavonoids	564.148	C26H28O14	-	6.92856e+06	16604355	9.47507e+06	13507720	11059600	9.70809e+06	45288.4	42036.4	66485.4	-	-
Lmgp003335	4',5-Dihydroxyisoflavone-7-O-galactoside	Flavonoids	432.106	C21H20O10	-	8.48307e+06	9.71051e+06	1.23666e+07	1.25518e+07	5.59345e+06	5.80325e+06	2.90304e+06	4.64152e+06	4.13991e+06	-	-
pmp001198	6-Deoxyfagomine	Alkaloids	131.095	C6H13NO2	197449-09-5	1.45616e+07	9.74018e+06	9.50574e+06	6.40404e+06	4.50026e+06	6.67384e+06	3.19092e+06	6.84451e+06	4.48362e+06	-	-
Lmhp008885	LysoPE 15:0(2n isomer)	Lipids	439.27	C20H42NO7P	-	1.00307e+06	1.91458e+06	1.77262e+06	8.08733e+06	7.29284e+06	5.90456e+06	1.47753e+07	1.26043e+07	1.2289e+07	-	-
Lmhp008763	LysoPE 16:1(2n isomer)	Lipids	451.27	C21H42NO7P	-	1.22315e+06	1.67677e+06	1986852	4.42384e+06	4.61338e+06	4.13784e+06	1.62221e+07	1.28874e+07	1.80724e+07	-	-
Lmhp001670	L-Valyl-L-Leucine	Amino acids and derivatives	230.163	C11H22N2O3	3989-97-7	1.2913e+07	1.20412e+07	1.01256e+07	6.82504e+06	4.78365e+06	6.89745e+06	4.00142e+06	3.8838e+06	3.49443e+06	-	-
ML10180524	Cytarabine	Nucleotides and derivatives	243.085	C9H13N3O5	147-94-4	1.46977e+07	1.27084e+07	1.15587e+07	6.30846e+06	3.32453e+06	6.367e+06	3.30133e+06	2.28065e+06	3.44316e+06	C02961	-
Zmhp002814	5,7,8-Tetrahydroxy-6-methoxyflavone*	Flavonoids	300.063	C16H12O6	-	9.39242e+06	1.37957e+07	1.072e+07	9.85236e+06	9.19325e+06	7.63159e+06	1.26904e+06	936033	1.03089e+06	-	-
Zmhp002714	5,6,7-Tetrahydroxy-8-methoxyflavone*	Flavonoids	300.063	C16H12O6	-	9.21663e+06	1.34227e+07	1.13145e+07	9.54312e+06	8.70393e+06	7.99766e+06	1.36926e+06	998257	1.00963e+06	-	-
Lmdp004892	Kaempferol-3-O-(6''-malonyl)galactoside	Flavonoids	534.101	C24H22O14	-	9.18648e+06	9.72367e+06	1.06504e+07	8.56139e+06	1.06788e+07	6.27716e+06	3.08158e+06	2.20762e+06	2.74502e+06	-	-
mws0567	4-Guanidinobutyric acid	Organic acids	145.085	C5H11N3O2	463-00-3	7.84363e+06	9.51731e+06	9.62906e+06	1.03881e+07	9.20037e+06	7.36421e+06	2.62855e+06	2.80846e+06	3.46639e+06	C01035	ko00330,ko01100
Hahn002315	syringaresinol-4-O-β-D-glucopyranoside*	Others	580.216	C28H36O13	-	6.32184e+06	8.05429e+06	6.89459e+06	7.3114e+06	8.40136e+06	8.93735e+06	6.18291e+06	4.68867e+06	5.75087e+06	-	-
Lmmp003817	Kaempferol-3-O-(6''-malonyl)glucoside	Flavonoids	534.101	C24H22O14	-	9.05574e+06	9.61914e+06	1.1881e+07	7.96604e+06	1.01157e+07	5.82635e+06	2.94075e+06	2.06418e+06	2.88163e+06	-	-
Zmhn001446	Syringaresinol-4'-O-glucoside*	Lignans and Coumarins	580.216	C28H36O13	7374-79-0	6.15718e+06	7.46554e+06	6.63971e+06	7.80358e+06	8.80818e+06	8.75221e+06	6.35734e+06	4.62073e+06	5.51355e+06	C10890	-
Zmxn110201	2,6-Dimethoxy-4-hydroxyphenol-1-O-ß-D-glucopyranoside	Others	332.111	C14H20O9	-	7.41818e+06	9.13913e+06	1.01792e+07	5.68133e+06	6.06769e+06	6.08343e+06	4.2448e+06	6.67798e+06	6.30923e+06	-	-
mws0458	Vanillin; 4-Hydroxy-3-Methoxybenzaldehyde	Phenolic acids	152.047	C8H8O3	121-33-5	9.68714e+06	8.6347e+06	6.61591e+06	5.70722e+06	5.22923e+06	5.55506e+06	7.65973e+06	6.8177e+06	5.6296e+06	C00755	ko00996,ko01100,ko01110
Lmgn000160	3-Ureidopropionic Acid	Organic acids	132.054	C4H8N2O3	462-88-4	7.42655e+06	7.48201e+06	6.93283e+06	5.25e+06	4.42424e+06	5.62787e+06	6.30212e+06	9.73987e+06	8.18461e+06	C02642	ko00240,ko00410,ko00770,ko01100
pme2292	Putrescine	Alkaloids	88.1	C4H12N2	110-60-1	1.20683e+07	1.5341e+07	1.31462e+07	5.66743e+06	1.97371e+06	8.16863e+06	1.1065e+06	1.12525e+06	2.43776e+06	C00134	ko00330,ko00470,ko00480,ko00960,ko01100,ko01110,ko02010
pmp000234	Salcolin A	Flavonoids	526.148	C27H26O11	-	7.25082e+06	1.06677e+07	9.46098e+06	8.47966e+06	5.9097e+06	1.00958e+07	1.99687e+06	3.17557e+06	3.60095e+06	-	-
mws5038	Isomaltulose	Others	342.116	C12H22O11	13718-94-0	2.72738e+06	5.14709e+06	1.49459e+07	5.04477e+06	5.81082e+06	1.08646e+07	4.29317e+06	6.15049e+06	4.90806e+06	C01742	-
Lmgn002555	2-Propylglutaric acid	Organic acids	174.089	C8H14O4	32806-62-5	1.68719e+07	1.56998e+07	1.71483e+07	1.4528e+06	319700	2.65622e+06	438036	1.16295e+06	3.16916e+06	C16658	-
pme0519	D-Sucrose	Others	342.116	C12H22O11	57-50-1	4.68399e+06	8.06088e+06	7.63288e+06	6.89823e+06	7.60981e+06	7.64479e+06	5.38958e+06	4.53245e+06	6.32428e+06	C00089	ko00052,ko00500,ko01100,ko01110,ko02010
Lmnp102682	Hispidulin-8-C-(2''-O-xylosyl)glucoside	Flavonoids	594.159	C27H30O15	-	5.85168e+06	12948280	5.66837e+06	15048165	10279060	8.50291e+06	9	9	9	-	-
Lmbp000123	L-Homomethionine	Amino acids and derivatives	163.067	C6H13NO2S	25148-30-5	1.70098e+07	1.52725e+07	1.1657e+07	2.86334e+06	1.18814e+06	6.10173e+06	624066	1.52069e+06	1.77287e+06	C17213	ko00966,ko01110,ko01210
Hmcp002207	Isorhamnetin-7-O-glucoside (Brassicin)*	Flavonoids	478.111	C22H22O12	6743-96-0	7.60255e+06	6.47663e+06	7.3772e+06	9.23277e+06	9.69587e+06	6.81567e+06	3.36731e+06	3.22552e+06	2.74867e+06	-	-
Ymjm000116	6-O-Acetylarbutin	Phenolic acids	314.1	C14H18O8	10338-88-2	4.87078e+06	5.14393e+06	5.22306e+06	3.68138e+06	4.24684e+06	4.22724e+06	8.4942e+06	1.08356e+07	9.62881e+06	-	-
MWSHY0189	Apigenin-7-O-glucoside(Cosmosiin)	Flavonoids	432.106	C21H20O10	578-74-5	7.93152e+06	8.22595e+06	1.07014e+07	9.94489e+06	5.32868e+06	3.50836e+06	2.65803e+06	3.91436e+06	3.68219e+06	C04608	ko00944
pmb0889	Punicic acid (9Z,11E,13Z-octadecatrienoic acid)	Lipids	278.225	C18H30O2	544-72-9	1.18255e+07	8.42693e+06	7.48022e+06	4.11071e+06	3.21434e+06	3.98793e+06	5.32815e+06	5.75912e+06	5.23192e+06	C08364	-
Lmsn000381	D-Maltose	Others	342.116	C12H22O11	69-79-4	5.06564e+06	5.78945e+06	7.07884e+06	4.42732e+06	8.30526e+06	6.68114e+06	4.89611e+06	6.8466e+06	5.99075e+06	C01971	-
pme2617	L-Methionine Sulfoxide	Amino acids and derivatives	165.046	C5H11NO3S	3226-65-1	7.11235e+06	7.85518e+06	7.41393e+06	4.68834e+06	4.61789e+06	6.17168e+06	5.12402e+06	5.10694e+06	5.15492e+06	C02989	ko00270,ko01100
mws0183	3,4-Dihydroxybenzoic acid (Protocatechuic acid)*	Phenolic acids	154.027	C7H6O4	99-50-3	5.77633e+06	6.81218e+06	7.01765e+06	5.85782e+06	4.27977e+06	5.77163e+06	4.67265e+06	5.98363e+06	7.07155e+06	C00230	ko01100,ko01110
MWS2910	5-Methyl-2'-Deoxycytidine	Nucleotides and derivatives	241.106	C10H15N3O4	838-07-3	1.27301e+07	1.11487e+07	1.13584e+07	3.52316e+06	3.30091e+06	4.71542e+06	2.52628e+06	1.81776e+06	2.09836e+06	C03592	-
MWSmce585	Methyl 3-aminopropanoate	Amino acids and derivatives	103.063	C4H9NO2	4138-35-6	7.22063e+06	6.71081e+06	6.59508e+06	5.28829e+06	6.06887e+06	5.52819e+06	4.35345e+06	4.41108e+06	5.0054e+06	-	-
pme3017	2-Aminoisobutyric acid	Organic acids	103.063	C4H9NO2	62-57-7	6.95189e+06	6.8742e+06	6.70127e+06	5.13889e+06	5.84675e+06	5.88258e+06	4.02352e+06	4.45755e+06	5.19548e+06	C03665	-
pmp001251	LysoPC 18:2(2n isomer)	Lipids	519.332	C26H50NO7P	-	3.8215e+06	3.84704e+06	3.8191e+06	3.37586e+06	2.23212e+06	2.98887e+06	1.05542e+07	9.27854e+06	11046862	-	-
Xmzn007677	Ergotamine	Alkaloids	581.264	C33H35N5O5	113-15-5	3.70873e+06	3.74859e+06	5.14013e+06	5.04872e+06	4.0222e+06	5.2651e+06	8.20245e+06	6.19461e+06	9.60386e+06	C07544	ko00901,ko01110
Lmmn002260	5'-Methoxyisolariciresinol-9'-O-glucoside	Lignans and Coumarins	552.221	C27H36O12	-	6.63151e+06	7.72741e+06	7.84247e+06	5.99311e+06	6.42968e+06	7.05237e+06	2.02536e+06	3.13649e+06	3.29619e+06	-	-
mws0277	Quinic Acid	Organic acids	192.063	C7H12O6	77-95-2	9.51919e+06	1.19794e+07	1.12563e+07	2.24487e+06	3.68095e+06	4.22706e+06	2.28615e+06	1.87607e+06	1.5162e+06	C00296	ko00400,ko01100
pmp000235	Salcolin B	Flavonoids	526.148	C27H26O11	-	6.18687e+06	7.72099e+06	7.54978e+06	6.7401e+06	5.42153e+06	7.81243e+06	1.65427e+06	2.48673e+06	2.8603e+06	-	-
pma3101	Nicotinate D-ribonucleoside	Others	256.082	C11H14NO6+	17720-18-2	7.92267e+06	7.62433e+06	6.85422e+06	5.37941e+06	4.48813e+06	4.98984e+06	3.78773e+06	3.82887e+06	3.47699e+06	C05841	ko00760,ko01100
pme3033	N,N-Dimethylglycine	Amino acids and derivatives	103.063	C4H9NO2	1118-68-9	5.98133e+06	5.97993e+06	6.13378e+06	5.29715e+06	5.89867e+06	5.53393e+06	4.24504e+06	4.1541e+06	4.90571e+06	C01026	ko00260,ko01100
pmb0296	1-Oleoyl-Sn-Glycerol	Lipids	356.293	C21H40O4	129784-87-8	5.25945e+06	5.13092e+06	6.94158e+06	4.43164e+06	4.02087e+06	4.64108e+06	4.81344e+06	6.3507e+06	6.20624e+06	-	-
pmp000411	Genistein-8-C-apiosyl(1→6)glucoside	Flavonoids	564.148	C26H28O14	-	7.25641e+06	8.06643e+06	8.92363e+06	7.50587e+06	5.48443e+06	1.03552e+07	78625.9	9	79974.4	-	-
Lmyn000160	Mucic acid Dimethyl Ester	Phenolic acids	238.069	C8H14O8	-	3.8215e+06	4.90047e+06	5.96435e+06	6.09193e+06	7.81977e+06	6.03922e+06	3.9472e+06	4.02975e+06	4.83845e+06	-	-
Lmjp003044	Isorhamnetin-3-O-Glucoside*	Flavonoids	478.111	C22H22O12	5041-82-7	6.62739e+06	6.35541e+06	8.1418e+06	8.99214e+06	9	5.70539e+06	2.29091e+06	4.04603e+06	4.71306e+06	-	-
pmb0746	Tricin-4'-O-(guaiacylglycerol)ether	Flavonoids	526.148	C27H26O11	-	5.94667e+06	8.15497e+06	6.99345e+06	6.1724e+06	4.87776e+06	7.7144e+06	1.42755e+06	2.64537e+06	2.91013e+06	-	-
Zmgn000503	2,3-Dihydroxy-3-Methylbutanoic Acid	Organic acids	134.058	C5H10O4	1756-18-9	8.23031e+06	8.78639e+06	9.3686e+06	3.32147e+06	3.03616e+06	4.56287e+06	1.84418e+06	2.17492e+06	5.36682e+06	C04039	-
pmn001370	Pinoresinol-4,4'-O-di-O-glucoside	Lignans and Coumarins	682.247	C32H42O16	63902-38-5	5.53183e+06	7.09343e+06	6.87306e+06	5.2268e+06	6.59658e+06	6.23345e+06	2.28326e+06	3.08809e+06	3.66849e+06	-	-
pme0122	N6-Acetyl-L-lysine	Amino acids and derivatives	188.116	C8H16N2O3	692-04-6	2.26032e+06	4.6754e+06	1.09307e+07	9.17495e+06	7.70991e+06	1.07296e+07	333582	326414	298719	C02727	ko00310,ko01100
mws2108	Cryptochlorogenic acid (4-O-Caffeoylquinic acid)	Phenolic acids	354.095	C16H18O9	905-99-7	1.05451e+07	7.46938e+06	9.22307e+06	5.43155e+06	4.61403e+06	8.23668e+06	161975	310660	236964	-	-
Zmjp003291	Vitexin-2''-O-galactoside	Flavonoids	594.159	C27H30O15	-	3.86873e+06	6.53062e+06	7.76207e+06	1.12367e+07	3.87314e+06	4.78475e+06	2297505	1.75183e+06	4.07238e+06	-	-
Lmhp011549	LysoPC 20:1	Lipids	549.379	C28H56NO7P	-	2.40509e+06	3.01118e+06	4.93996e+06	4.79024e+06	2.85006e+06	4.52142e+06	7.6025e+06	4.77965e+06	1.04533e+07	-	-
Lmtp002822	Apigenin-6-C-arabinoside-8-C-xyloside	Flavonoids	534.137	C25H26O13	-	8982115	5.02634e+06	11344595	2.93896e+06	2.79382e+06	5533085	2776765	2.63544e+06	2.68288e+06	-	-
Lmgp002595	4'-Hydroxy-3'-methoxyacetophenone (Acetovanillone)	Phenolic acids	166.063	C9H10O3	498-02-2	6.76428e+06	6.82231e+06	7.87584e+06	5.10742e+06	4.55463e+06	4.98383e+06	2.45649e+06	2.2846e+06	3.18001e+06	C11380	-
Lmhp002031	L-Leucyl-L-Leucine	Amino acids and derivatives	244.179	C12H24N2O3	3303-31-9	9.64391e+06	7.84902e+06	6.54139e+06	4.06798e+06	3.23903e+06	4.92253e+06	2.5159e+06	2.57152e+06	2.48279e+06	-	-
pme1109	Guanine	Nucleotides and derivatives	151.049	C5H5N5O	73-40-5	8.11346e+06	7.13509e+06	5.64893e+06	4.55101e+06	3.41228e+06	4.33835e+06	5.0816e+06	2.86992e+06	2.19064e+06	C00242	ko00230,ko01100,ko01232
Zbdn001947	Isotachioside*	Phenolic acids	302.1	C13H18O8	31427-08-4	5.39494e+06	7.57532e+06	6.88653e+06	4.71886e+06	4.81496e+06	5.16748e+06	2.33389e+06	3.02823e+06	3.35639e+06	-	-
mws0237	Azelaic acid	Organic acids	188.105	C9H16O4	123-99-9	5.54054e+06	3.30874e+06	2.50638e+06	3.13507e+06	2.81743e+06	2.8226e+06	7.27575e+06	9.46592e+06	6.29077e+06	C08261	-
Zbdn002066	Tachioside*	Phenolic acids	302.1	C13H18O8	109194-60-7	5.45751e+06	6.71049e+06	7.07534e+06	4.83993e+06	4.87586e+06	5.20802e+06	2.33477e+06	2.95979e+06	3.56067e+06	-	-
pmb3023	Eriodictyol-8-C-glucoside	Flavonoids	450.116	C21H22O11	1023271-51-3	5.47232e+06	5.19523e+06	5.76105e+06	6.3502e+06	4.62604e+06	6.15879e+06	1.96347e+06	3.36029e+06	3.82739e+06	-	-
pmb0782	Piperidine	Alkaloids	85.0891	C5H11N	110-89-4	9.29641e+06	6.32641e+06	6.33757e+06	3.78566e+06	2.60536e+06	4.56687e+06	1.9469e+06	4.39097e+06	3.22123e+06	C01746	ko00960
Lmhp008742	LysoPC 20:5	Lipids	541.317	C28H48NO7P	162440-04-2	2.24296e+06	4.90202e+06	8.07526e+06	8.67521e+06	9	1.53298e+07	861005	766659	776414	-	-
pme3227	Vitexin-2''-O-rhamnoside	Flavonoids	578.164	C27H30O14	64820-99-1	1.68212e+06	3.74392e+06	3.19939e+06	4.14151e+06	2.86472e+06	4.21682e+06	4.6478e+06	7.20751e+06	9.28092e+06	C12628	ko00944
mws0639	2,3-Dihydroxybenzoic Acid*	Phenolic acids	154.027	C7H6O4	303-38-8	4.36571e+06	5.35146e+06	5.00203e+06	4072165	3.12786e+06	4.56053e+06	3.79202e+06	4324014	5.10503e+06	C00196	ko01110
Lmgp000796	4-Hydroxymandelonitrile	Alkaloids	149.048	C8H7NO2	13093-65-7	5.6188e+06	4.65884e+06	6.06637e+06	5.33402e+06	3.60198e+06	7.6006e+06	1.54703e+06	3.11748e+06	2.02573e+06	C00650	-
Lmtn002796	Aromadendrin-7-O-glucoside	Flavonoids	450.116	C21H22O11	28189-90-4	5.17743e+06	4.62513e+06	5.3747e+06	5.41462e+06	4.49074e+06	5.22963e+06	2.29571e+06	3.05895e+06	3.82304e+06	-	-
Lmgp004217	Diosmetin-8-C-(2''-O-rhamnosyl)glucoside	Flavonoids	608.174	C28H32O15	98891-92-0	2.97218e+06	6204130	3.32387e+06	10216490	5966905	4.16778e+06	526100	2325005	3132065	-	-
mws1060	9-(Arabinosyl)hypoxanthine	Nucleotides and derivatives	268.081	C10H12N4O5	7013-16-3	4.84888e+06	5.48898e+06	6.0807e+06	6.45521e+06	3.13296e+06	7.86705e+06	1.33952e+06	1.45631e+06	1.31112e+06	-	-
Lmhp012042	2-Linoleoylglycerol*	Lipids	354.277	C21H38O4	3443-82-1	5.57375e+06	4.81343e+06	4.84341e+06	4.45331e+06	3.41974e+06	4.25014e+06	2.99914e+06	3.01999e+06	3.27303e+06	-	-
pmc0066	2'-Deoxyinosine-5'-monophosphate	Nucleotides and derivatives	332.052	C10H13N4O7P	3393-18-8	1.47908e+06	2.62492e+06	2.47646e+06	6.47115e+06	9.37596e+06	5.53632e+06	3.43858e+06	1.5315e+06	3.61216e+06	C06196	ko00230,ko01232
Lmwp003442	Amoenin	Flavonoids	448.101	C21H20O11	-	3.43655e+06	5.24994e+06	5.67711e+06	6.31649e+06	4.3257e+06	4.64415e+06	1.66601e+06	2.58847e+06	2.49582e+06	-	-
pma6640	3'-O-Methyltricetin-7-O-glucoside	Flavonoids	478.111	C22H22O12	-	3.53451e+06	2.95908e+06	5.27446e+06	2.91586e+06	3.85186e+06	3664144	4.20764e+06	4.15387e+06	5.58837e+06	-	-
Lmhp005550	N,N'-Diferuloylputrescine	Alkaloids	440.195	C24H28N2O6	42369-86-8	6.45454e+06	6.22334e+06	5.10971e+06	6.32302e+06	5.64019e+06	5.35369e+06	229847	209828	301461	-	-
Lmjp003295	6-Methoxykaempferol-3-O-glucoside	Flavonoids	478.111	C22H22O12	63422-27-5	2.87038e+06	3.50474e+06	3.54478e+06	3.05619e+06	3.21765e+06	2.61605e+06	5.02026e+06	4.60384e+06	7.33768e+06	-	-
pme3337	Succinyladenosine	Nucleotides and derivatives	383.108	C14H17N5O8	4542-23-8	4.86865e+06	4.96714e+06	6.14182e+06	2.94595e+06	2.5048e+06	3.68948e+06	2.63941e+06	2.92345e+06	5.0826e+06	-	-
Lmjp002906	Rhamnetin-3-O-Glucoside*	Flavonoids	478.111	C22H22O12	27875-34-9	3.19718e+06	3.24868e+06	4.01917e+06	3.0243e+06	3.35426e+06	2.64711e+06	4.45556e+06	4.40171e+06	6.81388e+06	-	-
pmp001287	N-Benzylmethylene isomethylamine	Alkaloids	119.073	C8H9N	-	5.86892e+06	4.60191e+06	4.33156e+06	3.34027e+06	2.7098e+06	3.79558e+06	2.54609e+06	4.42768e+06	3.35054e+06	-	-
Lmqn008975	PA(18:2/0:0)	Lipids	434.243	C21H39O7P	-	1.23425e+07	3.66267e+06	1.26621e+07	1.49248e+06	1.3938e+06	3.01796e+06	9	9	9	-	-
mws0089	Kaempferol-7-O-glucoside*	Flavonoids	448.101	C21H20O11	16290-07-6	4.44355e+06	4.25047e+06	3.90517e+06	5.07647e+06	4.27402e+06	4.07653e+06	3.61106e+06	2.09881e+06	2.74799e+06	-	-
mws0014	Ferulic acid*	Phenolic acids	194.058	C10H10O4	537-98-4	5.84537e+06	6.47233e+06	4.37019e+06	6.17549e+06	3.13747e+06	4.29919e+06	1.45615e+06	1.3709e+06	1.14795e+06	C01494	ko00940,ko01100,ko01110
pme0422	Isoferulic Acid*	Phenolic acids	194.058	C10H10O4	25522-33-2	5.84537e+06	6.47233e+06	4.37019e+06	6.17549e+06	3.13747e+06	4.29919e+06	1.45615e+06	1.3709e+06	1.14795e+06	C10470	-
Hmbp006861	1,2-O-Diferuloylglycerol*	Phenolic acids	444.142	C23H24O9	-	5.39619e+06	6.36532e+06	6.43259e+06	3.91505e+06	4.32869e+06	4.50611e+06	1.02932e+06	908185	1.07126e+06	-	-
mws0179	Chlorogenic acid methyl ester	Phenolic acids	368.111	C17H20O9	29708-87-0	1.3773e+07	7.66001e+06	5.93389e+06	1.9776e+06	1.01113e+06	2.91998e+06	127673	168324	217719	-	-
pme1210	L-Methionine	Amino acids and derivatives	149.051	C5H11NO2S	63-68-3	4.89668e+06	3.99679e+06	5.28629e+06	4.48304e+06	3.06087e+06	6.39258e+06	1.467e+06	2.40379e+06	1.71252e+06	C00073	ko00270,ko00470,ko00966,ko00970,ko00999,ko01100,ko01110,ko01210,ko01230,ko01240
Lmyn002403	Mandelic acid-β-glucoside	Phenolic acids	314.1	C14H18O8	-	2.67942e+06	3.28663e+06	3.30774e+06	1.89284e+06	2.23434e+06	2.66794e+06	4.48565e+06	6.03708e+06	6.72187e+06	-	-
pmp001080	Diosmetin-7-O-Neohesperidoside (Neodiosmin)	Flavonoids	608.174	C28H32O15	38665-01-9	2.5095e+06	2.91044e+06	3.05835e+06	2.22917e+06	1.96768e+06	2.53975e+06	5.15675e+06	6.59749e+06	6.33175e+06	-	-
Lmhp008718	LysoPC 17:2	Lipids	505.317	C25H48NO7P	-	854186	894965	970819	1.77505e+06	1.55697e+06	1.54427e+06	8.26929e+06	5.85611e+06	1.13914e+07	-	-
Lmhp002001	L-Valyl-L-Phenylalanine	Amino acids and derivatives	264.147	C14H20N2O3	3918-92-1	7.73394e+06	6.462e+06	5.26054e+06	2.90465e+06	1.99567e+06	3.33134e+06	1.85278e+06	1.77734e+06	1.49157e+06	-	-
pmb3041	Tricin-7-O-saccharic acid	Flavonoids	522.101	C23H22O14	-	5.01566e+06	5.57447e+06	4.67362e+06	4.28292e+06	4.60935e+06	4.65803e+06	1.12085e+06	1.28444e+06	1.57253e+06	-	-
Zmjp003463	Vitexin-2''-O-xyloside	Flavonoids	564.148	C26H28O14	-	3.92358e+06	4.52022e+06	4.90699e+06	3.99156e+06	3.65291e+06	4.35728e+06	1.59305e+06	2.42483e+06	3.16313e+06	-	-
pmp000091	1,3-O-Diferuloylglycerol*	Phenolic acids	444.142	C23H24O9	83008-46-2	4.85731e+06	6.29588e+06	5.6735e+06	4.53443e+06	3.8554e+06	3.97403e+06	895221	800013	1.53834e+06	-	-
pmb0856	LysoPE 18:1(2n isomer)	Lipids	479.301	C23H46NO7P	-	626498	857728	1.08042e+06	1.63726e+06	1.66297e+06	1.73732e+06	7.89842e+06	7.64264e+06	9.20735e+06	-	-
mws1333	Melibiose	Others	342.116	C12H22O11	585-99-9	3.74996e+06	4.70828e+06	5.0753e+06	3.76146e+06	4.88788e+06	3.74828e+06	1.90212e+06	2.17075e+06	2.13257e+06	C05402	ko00052,ko01100,ko02010
MWS2984	8-Azaguanine	Nucleotides and derivatives	152.045	C4H4N6O	134-58-7	3.62126e+06	1.85199e+06	2.17621e+06	1.0688e+07	8.00349e+06	4.06493e+06	698204	575763	392533	-	-
mws1346	DL-2-Aminoadipic acid	Alkaloids	161.069	C6H11NO4	542-32-5	9.89467e+06	5.82949e+06	5.81006e+06	2.94714e+06	2.25299e+06	3.38351e+06	412828	716796	822652	C00956	ko00300,ko00310,ko00311,ko01100,ko01110,ko01210,ko01230
mws0264	D-Trehalose	Others	342.116	C12H22O11	99-20-7	2.93949e+06	3.40133e+06	3.63878e+06	3.56493e+06	5.08193e+06	3.87117e+06	2.7959e+06	3.26044e+06	3.47273e+06	C01083	ko00500,ko01100,ko01110,ko02010
Lmgp004474	Genistein-7-O-galactoside-rhamnose	Flavonoids	578.164	C27H30O14	-	1.96165e+06	2.21221e+06	2.5897e+06	1.9597e+06	1.33891e+06	1.76889e+06	6.36871e+06	6.80528e+06	6.79033e+06	-	-
pmb0464	L-Aspartic acid-O-diglucoside	Amino acids and derivatives	457.143	C16H27NO14	-	4.43132e+06	3.06769e+06	3.98534e+06	5.39183e+06	4.89317e+06	3.90678e+06	1.16459e+06	2.82523e+06	2.10552e+06	-	-
pmb3042	Tricin-5-O-Glucoside	Flavonoids	492.127	C23H24O12	32769-00-9	2.28089e+06	2.32581e+06	2.30281e+06	2.06978e+06	2.23312e+06	2.23526e+06	4.75934e+06	6.73797e+06	6.78019e+06	-	-
pme2960	Naringenin chalcone; 2',4,4',6'-Tetrahydroxychalcone	Flavonoids	272.068	C15H12O5	73692-50-9	3.21224e+06	4.96013e+06	7.41884e+06	5.01333e+06	2.12469e+06	7.98065e+06	229419	196728	297815	C06561	ko00941,ko01100,ko01110
Lmmn003398	Kaempferol-3-O-(6''-O-acetyl)glucoside	Flavonoids	490.111	C23H22O12	-	4.0793e+06	4.99391e+06	6.30267e+06	3.34531e+06	5.26043e+06	3.01346e+06	1.72026e+06	1.15054e+06	1.44796e+06	-	-
Ymjm000152	p-Hydroxypheny-β-D-allopyranoside	Phenolic acids	272.09	C12H16O7	-	3.62458e+06	4.54887e+06	5.42328e+06	2.53204e+06	2.82096e+06	3.27221e+06	2.39726e+06	3.17697e+06	3.36926e+06	-	-
pme1738	3-Carbamyl-1-methylpyridinium;(1-Methylnicotinamide)	Alkaloids	137.071	C7H9N2O	1005-24-9	5.23311e+06	5.24772e+06	4.78009e+06	4.52473e+06	3.20333e+06	3.54952e+06	742582	1.82448e+06	1.45832e+06	C02918	ko00760,ko01100
pme0026	L-Lysine	Amino acids and derivatives	146.106	C6H14N2O2	56-87-1	5.34424e+06	4.93285e+06	5.33183e+06	2.80894e+06	1.15822e+06	2.87281e+06	1.93476e+06	2.30454e+06	3.73259e+06	C00047	ko00300,ko00310,ko00470,ko00780,ko00960,ko00970,ko01100,ko01110,ko01210,ko01230,ko02010
pmf0139	D-Galactose	Others	180.063	C6H12O6	59-23-4	3.01796e+06	3.62607e+06	4.18962e+06	3.18752e+06	5.15678e+06	3.17846e+06	3.87612e+06	1.86183e+06	2.10697e+06	C00124	ko00052,ko01100
Lmdp003110	2,6,7,4'-Tetrahydroxyisoflavanone	Flavonoids	288.063	C15H12O6	-	4.34743e+06	4.51908e+06	5.24624e+06	3.8038e+06	4.94849e+06	2.37375e+06	934801	2.19322e+06	1.72996e+06	C16233	ko00943,ko01110
mws5035	L-Leucyl-L-phenylalanine	Amino acids and derivatives	278.163	C15H22N2O3	56217-82-4	5.94165e+06	5.54516e+06	4.75034e+06	3.00741e+06	2.38143e+06	3.40693e+06	1.55914e+06	1.78242e+06	1.57758e+06	-	-
MWSmce675	Arbutin	Phenolic acids	272.09	C12H16O7	497-76-7	3.37403e+06	4.37369e+06	5.22412e+06	2.51487e+06	2.89313e+06	3.25577e+06	1.92948e+06	3.043e+06	3.11176e+06	C06186	ko00010
mws0224	DL-Methionine	Amino acids and derivatives	149.051	C5H11NO2S	59-51-8	4.21695e+06	3.85183e+06	4.1312e+06	3.95338e+06	2.80129e+06	5.634e+06	1.03564e+06	2.22677e+06	1.71171e+06	-	-
pme1841	Cadaverine	Alkaloids	102.116	C5H14N2	462-94-2	483694	543182	627045	3.10362e+06	3.11022e+06	3.06995e+06	6.78888e+06	4.94355e+06	6.88213e+06	C01672	ko00310,ko00470,ko00480,ko00960,ko01100,ko01110
Lmpp003930	Apigenin-7-O-(6''-p-Coumaryl)glucoside	Flavonoids	578.142	C30H26O12	-	1.8489e+06	2.32926e+06	2.35991e+06	1.83229e+06	1.45917e+06	1.7477e+06	5.99733e+06	5.37004e+06	6.5263e+06	-	-
Lmnp002584	Hispidulin-8-C-(2''-O-glucosyl)glucoside	Flavonoids	624.169	C28H32O16	-	4.02907e+06	3.08677e+06	5.22488e+06	1.84916e+06	1.45979e+06	4.2143e+06	2.50752e+06	3.78212e+06	3.19565e+06	-	-
pmc0281	Ribosyladenosine	Nucleotides and derivatives	399.139	C15H21N5O8	-	3.05946e+06	5.25926e+06	4.86429e+06	3.66456e+06	2.67231e+06	3.1971e+06	2.21674e+06	2.22361e+06	2.08413e+06	-	-
pma0134	D-Threose	Others	120.042	C4H8O4	95-43-2	2.99717e+06	2.05256e+06	1.22475e+06	2.76165e+06	2.49635e+06	2.33065e+06	2.9954e+06	7.84316e+06	4.23044e+06	C06463	-
HX1364	isoscopoletin-glucoside	Lignans and Coumarins	354.095	C16H18O9	-	6.96821e+06	3.87695e+06	5.57371e+06	3.85689e+06	3.02904e+06	5.14195e+06	84487.8	187269	138503	-	-
HX1374	Matairesinol	Lignans and Coumarins	358.142	C20H22O6	580-72-3	4.72453e+06	5.39727e+06	3.31334e+06	2.66402e+06	3.2176e+06	3.43877e+06	1.49367e+06	2.51289e+06	2.06163e+06	C10682	ko00999,ko01100,ko01110
MWSmce448	Imidazol-1-yl-acetic acid*	Alkaloids	126.043	C5H6N2O2	22884-10-2	2.69391e+06	3.19736e+06	3.8619e+06	4.04837e+06	4.47553e+06	3.3553e+06	2.04455e+06	2.37134e+06	2.53319e+06	-	-
HJAP026	Chrysoeriol-6-C-glucoside-4'-O-glucoside	Flavonoids	624.169	C28H32O16	-	4.1097e+06	5.00408e+06	4.81641e+06	3.44144e+06	1630005	4.29312e+06	685177	989914	3.57702e+06	-	-
pmb2922	Uridine 5'-diphospho-D-glucose	Nucleotides and derivatives	566.055	C15H24N2O17P2	133-89-1	3.31221e+06	2.9941e+06	3.83558e+06	2.86494e+06	3.04292e+06	2.62202e+06	2.57157e+06	2.73711e+06	4.54558e+06	C00029	ko00040,ko00052,ko00053,ko00500,ko00520,ko00524,ko00561,ko00908,ko01100,ko01110,ko01240,ko01250
Wmcn000052	Lup-20(29)-ene-1,3-diol (Glochidiol)	Terpenoids	442.381	C30H50O2	6610-56-6	4.32991e+06	3.025e+06	983476	726731	466314	1.39454e+06	1.05569e+07	3.69387e+06	3.34729e+06	-	-
pma3649	5-Aminolevulinic Acid	Alkaloids	131.058	C5H9NO3	106-60-5	7.20605e+06	4.66412e+06	3.01396e+06	2.79107e+06	1.9683e+06	2.39582e+06	1.09196e+06	2.53406e+06	2.70596e+06	C00430	ko00260,ko00860,ko01100,ko01110,ko01240,ko02010
pmn001694	9,10,13-Trihydroxy-11-Octadecenoic Acid	Lipids	330.241	C18H34O5	29907-57-1	5.693e+06	4.69333e+06	4.32356e+06	1.93412e+06	1.81557e+06	2.55672e+06	2.10051e+06	2.88665e+06	2.32565e+06	C14835	ko00591
mws4170	D-Glucose	Others	180.063	C6H12O6	50-99-7	1.53254e+06	1.91772e+06	9092625	2.85719e+06	3.82098e+06	1.66991e+06	3.6803e+06	1.58334e+06	2.05674e+06	C00031	ko00010,ko00030,ko00052,ko00500,ko00520,ko00524,ko00901,ko01100,ko01110,ko02010
mws1164	D-Fructose	Others	180.063	C6H12O6	57-48-7	3.17045e+06	3.66737e+06	5.16753e+06	3.26437e+06	5.58177e+06	2.16943e+06	1.99049e+06	944635	2.22122e+06	C05003	-
pmd0136	LysoPC 18:0(2n isomer)	Lipids	523.364	C26H54NO7P	-	757878	843298	1.46901e+06	2.30301e+06	1.53048e+06	2.54041e+06	3.80781e+06	2.88854e+06	1.18191e+07	-	-
MWSmce118	Imidazole-4-Acetic Acid*	Alkaloids	126.043	C5H6N2O2	645-65-8	2.71016e+06	2.95001e+06	3.79296e+06	4.01059e+06	4.3361e+06	3.16787e+06	2.0196e+06	2.32843e+06	2.54911e+06	C02835	ko00340,ko01100
MWSCX015	Caffeic aldehyde	Phenolic acids	164.047	C9H8O3	141632-15-7	3.42801e+06	5582970	3.01776e+06	3005800	3157850	1.67753e+06	1.63449e+06	3325565	3031560	C10945	ko00940,ko01110
Lmqp000329	5-Aminoimidazole ribonucleotide	Nucleotides and derivatives	295.057	C8H14N3O7P	25635-88-5	2.3425e+06	2.08323e+06	2.37224e+06	2.8751e+06	2.34775e+06	3.64239e+06	3.86209e+06	3.55771e+06	4.76257e+06	-	-
pmp000236	Isovitexin-8-O-xyloside	Flavonoids	564.148	C26H28O14	-	3.79039e+06	4.44282e+06	4.40775e+06	3493710	2.68941e+06	5.11227e+06	812740	1.08469e+06	1.46136e+06	-	-
pmf0138	D-Mannose	Others	180.063	C6H12O6	3458-28-4	2.72941e+06	3.48807e+06	3.85376e+06	2.94501e+06	5.51332e+06	1.83166e+06	4.01206e+06	773747	1.93412e+06	C00159	ko00051,ko00052,ko00520,ko01100,ko01250,ko02010
MWSmce040	Isovanillin	Phenolic acids	152.047	C8H8O3	621-59-0	3.43899e+06	5706445	2.76216e+06	1.75746e+06	2.10549e+06	2.14803e+06	1.53507e+06	3671975	3809235	-	-
pmb0468	N-Formyl-L-Methionine	Amino acids and derivatives	177.046	C6H11NO3S	4289-98-9	3.37714e+06	1.97338e+06	2.50836e+06	3.51853e+06	2.76133e+06	3.71176e+06	3.05056e+06	4.28725e+06	1.60123e+06	C03145	ko00270
mws0609	Guanosine 3',5'-cyclic monophosphate	Nucleotides and derivatives	345.047	C10H12N5O7P	7665-99-8	6.47976e+06	3.6561e+06	2.9575e+06	2.83013e+06	2.33058e+06	2.12169e+06	2.3361e+06	2.04694e+06	1.85075e+06	C00942	ko00230,ko01100
pme1975	Malonic acid	Organic acids	104.011	C3H4O4	141-82-2	2.72566e+06	4.14514e+06	4536297	3.45495e+06	2.74773e+06	3.75115e+06	1.66393e+06	1.40771e+06	2.06783e+06	C00383	ko00061,ko00240,ko00410,ko01100,ko01212
pme0368	Apigenin-7-O-rutinoside (Isorhoifolin)	Flavonoids	578.164	C27H30O14	552-57-8	1.75002e+06	2.49232e+06	2.47615e+06	1.86748e+06	1.39306e+06	1.94194e+06	4.7798e+06	5.15842e+06	4.1566e+06	-	-
MWSmce498	Apigenin-7-O-neohesperidoside (Rhoifolin)	Flavonoids	578.164	C27H30O14	17306-46-6	1.80937e+06	2.44375e+06	2.3688e+06	1.69383e+06	1.16267e+06	1.67522e+06	5.01079e+06	5.78144e+06	4.03679e+06	C12627	ko00944
Hmln000297	Inositol	Others	180.063	C6H12O6	87-89-8	2.97105e+06	3.75175e+06	4.17973e+06	2.61454e+06	4.89832e+06	2.9172e+06	2.22457e+06	9	2.3099e+06	C00137	ko00052,ko00053,ko00562,ko01100,ko01110,ko01250,ko02010,ko04070
MWS20150	Luteolin-7-O-glucoside (Cynaroside)	Flavonoids	448.101	C21H20O11	5373-11-5	2.77244e+06	2.95044e+06	2.5841e+06	2.30516e+06	1.56207e+06	1.92346e+06	2.78131e+06	4.15722e+06	4.71607e+06	C03951	ko00944
Lmmn003663	5-Glucosyloxy-2-Hydroxybenzoic acid methyl ester	Phenolic acids	330.095	C14H18O9	-	2.56703e+06	4.27519e+06	4.37527e+06	3.56114e+06	3.02506e+06	3.59853e+06	1.00331e+06	1.22909e+06	1.42904e+06	-	-
mws0180	2,5-Dihydroxybenzoic acid; Gentisic Acid*	Phenolic acids	154.027	C7H6O4	490-79-9	2.71591e+06	2.9766e+06	3.20714e+06	2.69417e+06	2.04761e+06	2.84048e+06	2.22261e+06	3.00853e+06	3.21391e+06	C00628	ko00350,ko01100
Lmgp004152	Diosmetin-8-C-(2''-O-arabinosyl)glucoside	Flavonoids	594.159	C27H30O15	-	4.77064e+06	4.02843e+06	3.88246e+06	4.68153e+06	2.99473e+06	4.45936e+06	9	9	9	-	-
pme0256	Xanthine	Nucleotides and derivatives	152.033	C5H4N4O2	69-89-6	3.35992e+06	1.48807e+06	1.47549e+06	9.12408e+06	5.68046e+06	2.65745e+06	231861	442962	231963	C00385	ko00230,ko00232,ko01100,ko01110,ko01232
mws2608	N-Acetyl-D-galactosamine	Others	221.09	C8H15NO6	1811-31-0	3.00932e+06	3.36109e+06	2.89947e+06	2.80774e+06	2.70819e+06	2.72149e+06	2.43793e+06	2.52442e+06	2.10907e+06	C01132	ko00052,ko00520,ko01100,ko01250
mws0752	Undecylic Acid	Lipids	186.162	C11H22O2	112-37-8	2.25949e+06	1.8675e+06	1.55363e+06	2.29275e+06	2.70425e+06	2.23075e+06	3.56848e+06	4.6621e+06	3.25407e+06	C17715	-
Lmtn002565	1-O-Vanilloyl-D-Glucose	Phenolic acids	330.095	C14H18O9	-	2.89816e+06	3.9483e+06	3.72149e+06	3.62414e+06	2.74729e+06	3.43988e+06	941985	1.3341e+06	1.41956e+06	C20470	-
mws1073	Apigenin-6,8-di-C-glucoside (Vicenin-2)	Flavonoids	594.159	C27H30O15	23666-13-9	3.39082e+06	3.80571e+06	4.09512e+06	2.71367e+06	2.36906e+06	3.62985e+06	830559	1.36581e+06	1.7456e+06	C10195	-
Lmnp002413	Luteolin-6-C-glucoside-7-O-rhamnoside	Flavonoids	594.159	C27H30O15	-	1537505	3.21304e+06	4.39356e+06	5.43588e+06	4.09913e+06	3421125	443367	697240	679477	-	-
Hmlp002975	Isorhamnetin-3-O-glucuronide-7-O-rhamnoside	Flavonoids	638.148	C28H30O17	-	2525005	1.29077e+06	2828200	1.1792e+06	1.21019e+06	1.37314e+06	4.05881e+06	4.24164e+06	4.99848e+06	-	-
pme2527	L-Ornithine	Amino acids and derivatives	132.09	C5H12N2O2	70-26-8	1.38918e+06	1.08926e+06	905210	2.0077e+06	996573	1.61896e+06	3.41038e+06	4.09623e+06	8.11195e+06	C00077	ko00220,ko00330,ko00470,ko00480,ko01100,ko01110,ko01210,ko01230,ko02010
Lmhp008688	LysoPE 20:5	Lipids	499.27	C25H42NO7P	-	512467	1.86467e+06	2.39441e+06	3.70857e+06	4.67492e+06	6.09458e+06	1.43834e+06	1.26002e+06	1.57635e+06	-	-
pmn001419	1-O-p-Coumaroyl-β-D-glucose*	Phenolic acids	326.1	C15H18O8	7139-64-2	4.13043e+06	3.52425e+06	2.89078e+06	3.25513e+06	1.63214e+06	3.26019e+06	1.08267e+06	1.52949e+06	1.93316e+06	C16827	-
pmp000237	Apigenin-6-C-(2''-glucuronyl)xyloside	Flavonoids	578.127	C26H26O15	-	1135005	1690005	1950005	1.13221e+06	743732	1952505	4281660	6204130	4.13855e+06	-	-
mws5042	L-Glycyl-L-phenylalanine	Amino acids and derivatives	222.1	C11H14N2O3	721-66-4	4.93795e+06	4.01732e+06	3.22378e+06	2.15111e+06	1.52508e+06	2.45973e+06	1.23454e+06	2.13041e+06	1.52033e+06	-	-
pmb3107	Glucosyringic Acid	Phenolic acids	360.106	C15H20O10	-	2.32208e+06	2.29467e+06	2.16484e+06	2.20328e+06	1.45339e+06	2.0457e+06	3.52681e+06	3.60671e+06	3.56038e+06	-	-
mws0736	N-Glycyl-L-leucine*	Amino acids and derivatives	188.116	C8H16N2O3	869-19-2	4.37206e+06	4.33894e+06	3.05879e+06	2.32419e+06	1.89562e+06	2.36434e+06	1.59109e+06	1.79386e+06	1.38755e+06	C02155	-
Lmhp009129	LysoPC 15:0(2n isomer)	Lipids	481.317	C23H48NO7P	-	889521	965042	1.00014e+06	899523	682530	1.03217e+06	5.73586e+06	4.25689e+06	7.25697e+06	-	-
pme1137	6-Hydroxynicotinic acid	Alkaloids	139.027	C6H5NO3	5006-66-6	2.43999e+06	1.41722e+06	833653	2.36788e+06	1.95442e+06	1.79633e+06	2.05028e+06	6.25534e+06	3.26852e+06	C01020	ko00760,ko01100
Hmcn001884	6-Hydroxyluteolin 5-glucoside	Flavonoids	464.096	C21H20O12	-	4.14085e+06	2.483e+06	2.59625e+06	1.53666e+06	1.27089e+06	1.69425e+06	1.944e+06	2.95589e+06	3.64268e+06	-	-
Zamn00402	sorbose	Others	180.063	C6H12O6	3615-56-3	1.21055e+06	2.17733e+06	1.6937e+06	3.08278e+06	3.09075e+06	3.10995e+06	4.17022e+06	1.61441e+06	1.95916e+06	C01452	-
Lmhp011388	2-α-Linolenoyl-glycerol	Lipids	352.261	C21H36O4	55268-58-1	3.8982e+06	3.33617e+06	3.36063e+06	2.28753e+06	1.75529e+06	2.48316e+06	1.32692e+06	1.64552e+06	1.81719e+06	-	-
Lmgn001670	Salicylic acid	Phenolic acids	138.032	C7H6O3	69-72-7	3.995e+06	3.29181e+06	4.1987e+06	2.26909e+06	1.87609e+06	2.39437e+06	870552	1.35284e+06	1.32043e+06	C00805	ko00996,ko01100,ko01110,ko04075
pme1665	Isovitexin-7-O-glucoside(Saponarin)	Flavonoids	594.159	C27H30O15	20310-89-8	1.44782e+06	2.24854e+06	2.35134e+06	3.86905e+06	1.47401e+06	1.90548e+06	2.21648e+06	2.84257e+06	3.17289e+06	C08064	-
Hmcp009963	Candicine	Alkaloids	180.138	C11H18NO+	6656-13-9	1.88972e+06	1.25539e+06	1.11625e+06	2.02313e+06	1.67105e+06	2.062e+06	3.51434e+06	5.62336e+06	2.22708e+06	C10575	-
mws0001	L-Asparagine	Amino acids and derivatives	132.054	C4H8N2O3	70-47-3	2.04691e+06	1.82656e+06	2.19688e+06	2.06994e+06	1.65442e+06	2.03241e+06	2.74676e+06	2.73343e+06	3.07669e+06	C00152	ko00250,ko00460,ko00970,ko01100,ko01110,ko01230
MWSmce295	1-beta-D-Arabinofuranosyluracil	Nucleotides and derivatives	244.07	C9H12N2O6	3083-77-0	3.05452e+06	2.958e+06	2.86568e+06	1.82399e+06	1.85981e+06	2.14872e+06	2.18636e+06	1.33733e+06	2.09122e+06	C16908	-
pmp000194	6''-O-Malonylgenistin	Flavonoids	518.106	C24H22O13	51011-05-3	2.62916e+06	3.07868e+06	5.14772e+06	4.36701e+06	2.07237e+06	1.34425e+06	406594	603959	628459	C16192	ko00943
pmb2640	Dodecanoic acid (Lauric acid)	Lipids	200.178	C12H24O2	143-07-7	3.50761e+06	2.18807e+06	1.83377e+06	1.76215e+06	1.34222e+06	1.58626e+06	2.62709e+06	2.71115e+06	2.56582e+06	C02679	ko00061,ko01100,ko01110
MWSmce177	Ethyl ferulate	Phenolic acids	222.089	C12H14O4	4046-02-0	4.28823e+06	4.88208e+06	4.04769e+06	1.52123e+06	1.61967e+06	1.82412e+06	636963	550315	662267	-	-
MWSHY0009	Diosmetin (5,7,3'-Trihydroxy-4'-methoxyflavone)	Flavonoids	300.063	C16H12O6	520-34-3	3.33138e+06	3.68192e+06	3.23603e+06	2.18315e+06	1.32691e+06	2.34337e+06	1.14782e+06	1.06836e+06	1.63178e+06	C10038	-
pme0008	L-Citrulline	Amino acids and derivatives	175.096	C6H13N3O3	372-75-8	1.00745e+06	750111	813047	2.21016e+06	2.4217e+06	1.40375e+06	3.7647e+06	4.20145e+06	3.24425e+06	C00327	ko00220,ko01100,ko01110,ko01230
Zmhp003514	6,7,8-Tetrahydroxy-5-methoxyflavone	Flavonoids	300.063	C16H12O6	-	3.3549e+06	3.6607e+06	3.33577e+06	2.00257e+06	1.33043e+06	2.25326e+06	1.09406e+06	1.1074e+06	1.6379e+06	-	-
MWSmce549	1-Monomyristin	Lipids	302.246	C17H34O4	589-68-4	2.2628e+06	2.39648e+06	2.30862e+06	2.57451e+06	2.38931e+06	2.45121e+06	2.37375e+06	1.80259e+06	1.21614e+06	-	-
mws5041	L-Glycyl-L-isoleucine*	Amino acids and derivatives	188.116	C8H16N2O3	19461-38-2	3.76812e+06	3.29881e+06	2.95449e+06	1.93111e+06	1.61861e+06	2.0966e+06	1.19147e+06	1.60899e+06	1.2927e+06	-	-
MWSmce689	Methyl linolenate	Lipids	292.24	C19H32O2	301-00-8	2.94121e+06	2.13803e+06	2.10631e+06	1.47905e+06	1.2175e+06	1.72062e+06	2.39913e+06	2.14921e+06	3.60464e+06	-	-
pme1816	Neochlorogenic acid (5-O-Caffeoylquinic acid)	Phenolic acids	354.095	C16H18O9	906-33-2	3.98381e+06	2.90927e+06	4.10439e+06	2.29956e+06	2.1746e+06	3.16878e+06	287404	349223	446761	C17147	-
Lmlp005572	Galangin-7-O-glucoside	Flavonoids	432.106	C21H20O10	-	1.65075e+06	3944040	2.53556e+06	4771425	2.23562e+06	1.90339e+06	395201	609134	1405005	-	-
Zmxp005470	Tricin-7-O-(6''-O-malonyl)glucoside	Flavonoids	578.127	C26H26O15	-	1.93114e+06	2.37545e+06	2.61356e+06	1.21327e+06	1.22286e+06	1.56299e+06	2.21039e+06	3.22146e+06	2.97493e+06	-	-
pmb0382	O-Feruloyl 4-hydroxycoumarin	Lignans and Coumarins	338.079	C19H14O6	-	2.10259e+06	4.07992e+06	2.62479e+06	3.30306e+06	3.51028e+06	1.90299e+06	968871	320692	372766	-	-
Lmhp009034	LysoPE 16:1	Lipids	451.27	C21H42NO7P	-	499903	251682	292678	525884	601692	928297	4.92813e+06	4.7747e+06	6.34917e+06	-	-
Lmtn002233	Androsin	Phenolic acids	328.116	C15H20O8	531-28-2	2.03103e+06	2.20204e+06	1.97316e+06	1.64607e+06	1.45545e+06	1.87024e+06	1624455	3510150	2.78001e+06	-	-
Smjp001258	Abrine	Alkaloids	218.106	C12H14N2O2	526-31-8	1.81557e+06	2.49125e+06	2.66479e+06	2.13261e+06	1.74704e+06	2.39613e+06	1.82614e+06	1.67631e+06	2.11299e+06	C02983	-
Lmhn003223	Cinnamoyltartaric acid	Phenolic acids	280.058	C13H12O7	-	2.17511e+06	660630	89249.6	1.0886e+06	1.38559e+06	1.06115e+06	4.52991e+06	5.04849e+06	2.77148e+06	-	-
pme2914	3-Hydroxy-3-methylpentane-1,5-dioic acid	Amino acids and derivatives	162.053	C6H10O5	503-49-1	3.97373e+06	3.639e+06	3.9649e+06	1.93554e+06	1.27536e+06	2.74907e+06	337943	427682	482690	C03761	-
pmb0608	Chrysoeriol-7-O-(6''-malonyl)glucoside	Flavonoids	548.117	C25H24O14	-	2.27996e+06	2.44936e+06	3.25369e+06	1.76091e+06	1.13743e+06	1.91421e+06	1.58137e+06	2.0589e+06	2.26769e+06	-	-
mws0248	Uridine	Nucleotides and derivatives	244.07	C9H12N2O6	58-96-8	3.26901e+06	3.52292e+06	2.39707e+06	1.67574e+06	1.24001e+06	1.5769e+06	1.56045e+06	1.44413e+06	2.00935e+06	C00299	ko00240,ko01100,ko01232,ko02010
Lmjp004941	3,5,4'-Trihydroxy-7-methoxyflavone (Rhamnocitrin)	Flavonoids	300.063	C16H12O6	569-92-6	3.14863e+06	3.34083e+06	2.97392e+06	1.96803e+06	1.26795e+06	2.19371e+06	1.13421e+06	1.00048e+06	1.44641e+06	C17059	-
Hajp007218	5,7,3',5'-tetrahydroxy-6-methylfavanone	Flavonoids	300.063	C16H12O6	-	3.07463e+06	3.34352e+06	2.90114e+06	1.99091e+06	1.25116e+06	2.10312e+06	1.18634e+06	1.00583e+06	1.49852e+06	-	-
Hmlp005105	3,7-dihydroxy-4'-methoxyflavone	Flavonoids	284.068	C16H12O5	-	2.43929e+06	3.51058e+06	2.31834e+06	3.31339e+06	2.2797e+06	2.00868e+06	833659	636428	983463	-	-
Hmgp002121	Hispidulin-7-O-(6''-O-p-Coumaroyl)Glucoside	Flavonoids	608.153	C31H28O13	-	722484	778619	756668	585045	563842	658223	4.53762e+06	4.67344e+06	4.9794e+06	-	-
pmb0818	Methoxyindoleacetic acid	Alkaloids	205.074	C11H11NO3	3471-31-6	3.95888e+06	3.46459e+06	2.90767e+06	2.1477e+06	1.12388e+06	2.53296e+06	537745	1.01188e+06	564205	C05660	ko00380
pme1439	p-Coumaric acid	Phenolic acids	164.047	C9H8O3	501-98-4	2.50635e+06	3969985	1.98802e+06	2052505	1.26156e+06	1.2184e+06	979199	2167505	1980005	C00811	ko00130,ko00350,ko00940,ko00950,ko01100,ko01110
Lmhp001461	L-Prolyl-L-Leucine	Amino acids and derivatives	228.147	C11H20N2O3	52899-07-7	3.68252e+06	3.73918e+06	3.26812e+06	1.59066e+06	1.30867e+06	1.91035e+06	911299	867887	842303	-	-
pmp000001	Hispidulin (5,7,4'-Trihydroxy-6-methoxyflavone)	Flavonoids	300.063	C16H12O6	1447-88-7	3.03903e+06	3.31694e+06	3.03476e+06	1.9187e+06	1.27392e+06	1.98728e+06	1.06013e+06	1.02795e+06	1.42087e+06	C10058	-
Lmzp004885	Tricin (5,7,4'-Trihydroxy-3',5'-dimethoxyflavone)	Flavonoids	330.074	C17H14O7	520-32-1	2.03914e+06	2.7623e+06	2.27117e+06	2.27804e+06	1.74021e+06	2.41638e+06	1.25998e+06	1.5514e+06	1.74407e+06	C10193	-
mws0914	3,5,7-Trihydroxyflavanone (Pinobanksin)	Flavonoids	272.068	C15H12O5	548-82-3	1.83904e+06	2.86851e+06	4.10033e+06	3.13682e+06	1.0088e+06	4.72663e+06	96072.7	62749.2	135170	C09826	ko00941
mws0668	Xanthosine	Nucleotides and derivatives	284.076	C10H12N4O6	146-80-5	2.45903e+06	3.22255e+06	2.82399e+06	1.51237e+06	1.12315e+06	1.75719e+06	969224	2.75595e+06	1.28254e+06	C01762	ko00230,ko00232,ko01100,ko01110,ko01232,ko02010
pme3083	2-(Formylamino)benzoic acid	Phenolic acids	165.043	C8H7NO3	3342-77-6	3.10477e+06	3.11422e+06	2.79428e+06	1.42525e+06	1.34536e+06	1.58667e+06	1.35066e+06	1.86238e+06	1.28596e+06	C05653	ko00380,ko01100
Hmyn006303	LysoPI 18:3	Lipids	594.28	C27H47O12P	-	2.62207e+06	2.01004e+06	2.46999e+06	1.27127e+06	1.48761e+06	1.74392e+06	1.56866e+06	1.69555e+06	2.87167e+06	-	-
Hmlp006426	4,4'-dihydroxy-2,6-dimethoxydihydrochalcone	Flavonoids	302.115	C17H18O5	151752-08-8	3.63818e+06	4.10771e+06	1.30235e+06	3.04711e+06	1.13081e+06	3.34827e+06	484364	259492	283222	-	-
Hmhp001812	2'-O-Methyladenosine	Nucleotides and derivatives	281.112	C11H15N5O4	2140-79-6	3.83858e+06	3.47286e+06	3.14361e+06	1.54822e+06	1.04123e+06	1.90101e+06	777214	776705	865321	-	-
mws0913	Kaempferol-3-O-galactoside (Trifolin)*	Flavonoids	448.101	C21H20O11	23627-87-4	1.66241e+06	1.65085e+06	1.53281e+06	1.10264e+06	1.07371e+06	1.81736e+06	2.56313e+06	2.69293e+06	3.17621e+06	C12626	ko00944,ko01110
MWSHY0065	Catechin	Flavonoids	290.079	C15H14O6	154-23-4	1.55745e+06	1.72927e+06	2.53979e+06	1.52998e+06	2.18355e+06	1.70448e+06	1.34826e+06	2.17319e+06	2.45616e+06	C06562	ko00941,ko01110
mws0028	Vanillic acid	Phenolic acids	168.042	C8H8O4	121-34-6	2.30557e+06	2.75146e+06	2.14546e+06	1.59843e+06	1.45876e+06	1.67247e+06	1.68957e+06	1.74175e+06	1.70644e+06	C06672	-
pme1383	Pyridoxine	Others	169.074	C8H11NO3	65-23-6	2.30139e+06	3.6596e+06	3.43982e+06	2.0343e+06	1.38349e+06	2.60203e+06	478093	474660	601262	C00314	ko00750,ko01100,ko01240
pmb2319	LysoPC 15:0	Lipids	481.317	C23H48NO7P	108273-89-8	677970	678534	718979	659177	595521	752193	4.40114e+06	3.04158e+06	5.27022e+06	-	-
Zahp012577	octadecadienoic acid amide	Alkaloids	279.256	C18H33NO	-	2.39178e+06	2.03827e+06	1.64904e+06	1.74681e+06	1.51935e+06	1.88011e+06	1.9491e+06	2.02796e+06	1.50814e+06	-	-
pmb0801	4-Pyridoxic acid-O-glucoside	Others	345.106	C14H19NO9	-	2.6649e+06	2.8132e+06	2.99568e+06	1.69737e+06	1.94661e+06	2.30648e+06	672008	636011	878376	-	-
mws0677	N-Acetyl-5-hydroxytryptamine	Alkaloids	218.106	C12H14N2O2	1210-83-9	1.92364e+06	2.84669e+06	3.61751e+06	2.39376e+06	1.14021e+06	2.42241e+06	892701	543571	743699	C00978	ko00380,ko01100,ko01110
mws0133	Nicotinamide	Others	122.048	C6H6N2O	98-92-0	1.434e+06	1.52835e+06	1.30611e+06	1.82748e+06	1.5072e+06	2.01698e+06	1.96943e+06	2.05194e+06	2.85864e+06	C00153	ko00760,ko01100,ko01240
pmb0719	Tricin-4'-O-(syringyl alcohol)ether-5-O-glucoside	Flavonoids	658.19	C32H34O15	-	1.81324e+06	1.91402e+06	1.65943e+06	2.34105e+06	2.04027e+06	3.13859e+06	732615	1.26935e+06	1.57859e+06	-	-
mws0359	Pentadecanoic Acid	Lipids	242.225	C15H30O2	1002-84-2	1.60275e+06	1.35084e+06	1.53735e+06	1.58008e+06	1.2592e+06	2.0427e+06	2.45968e+06	1.19431e+06	3.26335e+06	C16537	-
pme0376	Naringenin (5,7,4'-Trihydroxyflavanone)	Flavonoids	272.068	C15H12O5	480-41-1	1.97038e+06	2.86891e+06	3.96667e+06	1.6849e+06	635173	2.06472e+06	1.04521e+06	872620	1.12886e+06	C00509	ko00941,ko00943,ko01100,ko01110
Lmcp000611	2-Amino-4,5-dihydro-1H-imidazole-4-acetic acid	Alkaloids	143.07	C5H9N3O2	69098-41-5	1.83098e+06	2.44065e+06	3.16669e+06	1.65525e+06	1.85281e+06	1.84991e+06	880811	1.27738e+06	957577	-	-
MWS2442	D-Fructose 6-Phosphate	Others	260.03	C6H13O9P	643-13-0	1.55166e+06	2.79279e+06	2.96859e+06	1.7759e+06	2.12603e+06	1.30211e+06	779024	938835	1.42024e+06	C00085	ko00052,ko00500,ko00710,ko01100,ko01110,ko01200
pmp001110	Apigenin-6-C-xyloside-8-C-arabinoside	Flavonoids	534.137	C25H26O13	-	2874510	1.7306e+06	3757420	1.08824e+06	973644	2252505	1007505	915277	959046	-	-
Rfmb091	9S-Hydroxy-10E,12Z-octadecadienoic acid*	Lipids	296.235	C18H32O3	15514-85-9	3.36188e+06	2.25071e+06	1.98456e+06	1.25389e+06	986276	1.2105e+06	1.46026e+06	1.71944e+06	1.18391e+06	C14767	ko00591
Lmhp009349	LysoPE 20:4(2n isomer)	Lipids	501.286	C25H44NO7P	-	440885	1.328e+06	1.33819e+06	1.6422e+06	2.84222e+06	2.0576e+06	1.82628e+06	2.14616e+06	1.73081e+06	-	-
pme0295	4-Acetamidobutyric acid	Organic acids	145.074	C6H11NO3	3025-96-5	3.13666e+06	3.19608e+06	2.96068e+06	1.99947e+06	1.24062e+06	1.68202e+06	131484	386605	339374	C02946	ko00330,ko01100
pme3437	Eudesmic acid (3,4,5-trimethoxybenzoic acid)	Phenolic acids	212.069	C10H12O5	118-41-2	1.25719e+06	3.01678e+06	2.87088e+06	2.96615e+06	2.26933e+06	1.51771e+06	246379	404891	497838	-	-
pmb0964	Isopentenyladenine-7-N-glucoside	Nucleotides and derivatives	365.17	C16H23N5O5	-	1.81798e+06	1.43793e+06	1.78615e+06	1.16007e+06	983491	1.41444e+06	1.32022e+06	3.16116e+06	1.91374e+06	-	-
Lmhp112042	1-Linoleoylglycerol*	Lipids	354.277	C21H38O4	2277-28-3	3.53733e+06	2.7713e+06	2.4186e+06	1.42943e+06	1.0811e+06	1.4409e+06	798791	769508	666668	-	-
mws0178	Chlorogenic acid (3-O-Caffeoylquinic acid)	Phenolic acids	354.095	C16H18O9	327-97-9	2.49511e+06	2.17858e+06	3.03608e+06	1.92497e+06	1.69237e+06	2.71326e+06	191077	281836	360427	C00852	ko00940,ko00941,ko00945,ko01110
pmn001681	1-(4-Methoxyphenyl)-1-propanol	Phenolic acids	166.099	C10H14O2	5349-60-0	1313932	1.479e+06	1.5108e+06	1.30359e+06	2.1571e+06	1.31604e+06	2.27461e+06	2.18549e+06	1.2225e+06	-	-
Lmbn005369	13(S)-HODE;13(S)-Hydroxyoctadeca-9Z,11E-dienoic acid*	Lipids	296.235	C18H32O3	10219-69-9	3.20977e+06	2.13434e+06	1.85176e+06	1184719	938064	1.16031e+06	1.40146e+06	1.70093e+06	1.12797e+06	C14762	ko00591
Wafn011571	alpha-Hydroxylinoleic acid	Lipids	296.235	C18H32O3	57818-44-7	3.22294e+06	2.19268e+06	1.80263e+06	1.19522e+06	926521	1.14707e+06	1.36944e+06	1.62116e+06	1.15309e+06	-	-
Lmgp002452	2-Glucosyloxy-(4-hydroxyphenyl)acetic acid (Dhurrin acid)	Phenolic acids	330.095	C14H18O9	-	2.62149e+06	2.4467e+06	1.72964e+06	858665	574397	1.22425e+06	1602104	1.90725e+06	1.58815e+06	-	-
mws0983	N-Oleoylethanolamine	Alkaloids	325.298	C20H39NO2	111-58-0	2.67052e+06	2.8053e+06	3.02325e+06	2.09298e+06	992573	1.91647e+06	245371	371278	371254	C20792	-
Zmgn000447	3-Phospho-D-glyceric acid	Others	185.993	C3H7O7P	820-11-1	1.47604e+06	1.10359e+06	1.89652e+06	1.83008e+06	1.92481e+06	2.15487e+06	1.15579e+06	809762	2.12381e+06	C00197	ko00010,ko00030,ko00260,ko00270,ko00561,ko00630,ko00710,ko01100,ko01110,ko01200,ko01230,ko01240
Lmrj001698	L-Seryl-L-Isoleucine	Amino acids and derivatives	218.127	C9H18N2O4	91086-51-0	2.78761e+06	2.30778e+06	2.33038e+06	1.36815e+06	925592	1.51372e+06	1.00515e+06	1.22353e+06	1.00398e+06	-	-
MWS2430	13-methylmyristic acid	Lipids	242.225	C15H30O2	2485-71-4	1.22957e+06	1.44111e+06	2.13832e+06	2.19797e+06	1.23356e+06	1.7255e+06	1.98918e+06	898157	1.36686e+06	-	-
Lhbp111733	Matairesinol-4'-O-glucoside (Matairesinoside)	Lignans and Coumarins	520.194	C26H32O11	23202-85-9	1.4524e+06	1.75023e+06	1.68098e+06	994049	1.06082e+06	1.20546e+06	1.17216e+06	2.51581e+06	2.22728e+06	-	-
mws0866	D-Glucose 6-phosphate	Others	260.03	C6H13O9P	56-73-5	2.21704e+06	2.83123e+06	2.20554e+06	998010	2.38618e+06	984017	922057	934990	564373	C00092	ko00500,ko00524,ko00562,ko01100,ko01110
mws0344	D-Xylonic acid	Others	166.048	C5H10O6	526-91-0	1.65126e+06	2.3681e+06	2.5162e+06	1.41941e+06	1.37339e+06	1.93508e+06	808289	844425	1.06947e+06	C00502	ko00040,ko01100
Zmgn000216	2-Hydroxyethylphosphonic acid	Organic acids	126.008	C2H7O4P	22987-21-9	3.27721e+06	3.4484e+06	2.41617e+06	767165	885562	726081	832986	744737	874256	C06451	ko00440,ko01100,ko01110
mws0147	β-Hydroxyisovaleric acid	Organic acids	118.063	C5H10O3	625-08-1	1.39305e+06	1.16336e+06	1.33141e+06	1.3552e+06	1.38988e+06	1.26649e+06	2.12162e+06	2.50478e+06	1.41994e+06	C20827	ko00280,ko01100
pme0534	Gluconic acid	Others	196.058	C6H12O7	526-95-4	1.43456e+06	1.85342e+06	2.2265e+06	1.35336e+06	1.99691e+06	1.88076e+06	1.09666e+06	704730	1.3424e+06	C00257	ko00030,ko01100,ko01110,ko01200
Lmmn003323	2-Hydroxyhexadecanoic acid	Organic acids	272.235	C16H32O3	764-67-0	1.38771e+06	1.60563e+06	1.88159e+06	2.32567e+06	2.01609e+06	2.23924e+06	753521	589201	1.08056e+06	-	-
pma0104	N-Sinapoylhydroxycoumarin	Lignans and Coumarins	368.09	C20H16O7	-	2.08767e+06	1.39904e+06	1.67339e+06	2.01871e+06	2.04537e+06	1.67021e+06	1492505	656644	626114	-	-
pmf0472	Apiin	Flavonoids	564.148	C26H28O14	26544-34-3	1.78384e+06	2.4265e+06	2.50512e+06	1.17331e+06	1.20983e+06	1.78261e+06	630578	1.07439e+06	1.07504e+06	C04858	ko00944
mws1090	Glucose-1-phosphate	Others	260.03	C6H13O9P	59-56-3	2.22389e+06	2.45255e+06	2.67777e+06	730607	2.01658e+06	1.01767e+06	396497	1.06365e+06	1.00721e+06	C00103	ko00010,ko00040,ko00052,ko00500,ko00520,ko00523,ko00561,ko01100,ko01110,ko01240,ko01250
Lmdp003286	Isohyperoside	Flavonoids	464.096	C21H20O12	35589-21-0	1.10108e+06	1.57187e+06	720164	1.39527e+06	695005	1.70764e+06	650436	3.77846e+06	1905005	-	-
pmb0490	p-Coumaroylputrescine	Alkaloids	234.137	C13H18N2O2	34136-53-3	2.90755e+06	1.69248e+06	981764	355206	433202	306626	2.88062e+06	1.93879e+06	2.02432e+06	C18326	ko00330,ko01100
Smgp004575	Quercetin-5-O-β-D-glucoside*	Flavonoids	464.096	C21H20O12	-	994179	1.71428e+06	977505	1.14402e+06	895005	1.52722e+06	775085	3.55611e+06	1792505	-	-
Zmhn002301	p-Coumaric acid-4-O-glucoside*	Phenolic acids	326.1	C15H18O8	117405-48-8	2.32289e+06	2.04638e+06	1.53376e+06	1.82238e+06	843639	2.08701e+06	644995	908501	1.04401e+06	C06739	-
mws0255	Cytosine	Nucleotides and derivatives	111.043	C4H5N3O	71-30-7	2.48962e+06	2.51907e+06	2.15375e+06	1.21719e+06	1.06943e+06	1.22467e+06	833286	704633	756487	C00380	ko00240,ko01100,ko01232
Zmzn000113	L-threo-3-Methylaspartate	Amino acids and derivatives	147.053	C5H9NO4	6061-13-8	843396	1.01153e+06	1.25991e+06	1.34783e+06	2.7508e+06	1.0509e+06	1.70765e+06	1.32636e+06	1.53893e+06	C03618	ko00630,ko00660,ko01100,ko01200
pmn001421	3-O-p-Coumaroylquinic acid*	Phenolic acids	338.1	C16H18O8	87099-71-6	2.29246e+06	2.62657e+06	2.35185e+06	1.41861e+06	1.14386e+06	2.1918e+06	157310	220644	263907	-	-
Lmhp003013	N-Feruloyl-Cadaverine	Alkaloids	278.163	C15H22N2O3	-	3.79203e+06	1.52856e+06	1.02136e+06	258645	196194	203469	1.80039e+06	1.62391e+06	2.10368e+06	-	-
Wafp003158	N-Feruloylhomoagmatine	Alkaloids	320.185	C16H24N4O3	-	4.75455e+06	3.18731e+06	2.21177e+06	705911	279659	732521	184185	182484	284012	-	-
pmn001518	1-O-Galloyl-β-D-glucose	Phenolic acids	332.074	C13H16O10	58511-73-2	1.26251e+06	2.30146e+06	2.40167e+06	1.36285e+06	1.59583e+06	1.42349e+06	553900	702673	799564	C01158	ko00999
HJAP148	Kaempferol-3-O-sambubioside	Flavonoids	580.143	C26H28O15	27661-51-4	2.13127e+06	2.02626e+06	2.33912e+06	1.56487e+06	1.23101e+06	1.62396e+06	392294	516572	566202	-	-
pme0088	Luteolin (5,7,3',4'-Tetrahydroxyflavone)	Flavonoids	286.048	C15H10O6	491-70-3	2.26019e+06	1.78874e+06	2.55057e+06	1.81443e+06	1.00054e+06	1.85182e+06	183955	230797	343096	C01514	ko00941,ko00944,ko01100,ko01110
Wbmn002185	6-Hydroxy-4-(4-hydroxy-3-methoxyphenyl)-7-methoxy-naphtho[2,3-c]furan-1,3-dione-1(ISO-1)	Lignans and Coumarins	366.074	C20H14O7	-	1.50456e+06	1.62662e+06	1.57142e+06	1.19058e+06	1.02951e+06	1.2478e+06	869652	1.38685e+06	1.44636e+06	-	-
mws4176	L-Alanyl-L-Phenylalanine	Amino acids and derivatives	236.116	C12H16N2O3	3061-90-3	2.49446e+06	1.91859e+06	1.75864e+06	1.16508e+06	858614	1.2916e+06	724433	855371	746937	-	-
MWSmce083	Ferulic acid methyl ester	Phenolic acids	208.074	C11H12O4	2309-07-1	2.9258e+06	2.69043e+06	2.46388e+06	1.01541e+06	776886	1.09356e+06	244933	332656	258246	-	-
pmn001610	Eicosadienoic acid	Lipids	308.272	C20H36O2	5598-38-9	1.53572e+06	1.51994e+06	1.55061e+06	1.7396e+06	825536	1.97078e+06	411679	184308	1.97066e+06	C16525	ko01040
MWSHY0113	Quercetin-3-O-galactoside (Hyperin)*	Flavonoids	464.096	C21H20O12	482-36-0	1025005	1.44006e+06	1.29015e+06	1.50249e+06	1.03013e+06	1.56119e+06	1.1897e+06	922342	1745005	C10073	-
pme0278	2,6-Diaminooimelic acid	Organic acids	190.095	C7H14N2O4	583-93-7	1.36345e+06	1.35739e+06	1.36009e+06	1.96051e+06	2.56927e+06	1.71238e+06	431090	468455	480664	C00666	ko00300,ko00470,ko01100,ko01110,ko01230
Zmjp000182	N-Monomethyl-L-arginine	Amino acids and derivatives	188.127	C7H16N4O2	17035-90-4	1.67932e+06	1.74449e+06	1.46994e+06	1.05989e+06	706846	1.32322e+06	789987	1.1548e+06	1.38589e+06	C03884	-
MWSslk144	p-Coumaric acid ethyl ester	Phenolic acids	192.079	C11H12O3	7362-39-2	2.00483e+06	2.49475e+06	2.05371e+06	1.09028e+06	1.2633e+06	1.14342e+06	376480	387549	442444	-	-
MWS1882	Iminodiacetic acid	Organic acids	133.037	C4H7NO4	142-73-4	1.03145e+06	872418	943655	1.19135e+06	1.85751e+06	1.1515e+06	1.23249e+06	1.47854e+06	1.4811e+06	C19911	-
pmf0096	Oxalic acid	Organic acids	89.9953	C2H2O4	144-62-7	950979	747677	611396	893098	693609	674693	2.28744e+06	2.48814e+06	1.66128e+06	C00209	ko00230,ko00630,ko01100
pme1119	Inosine	Nucleotides and derivatives	268.081	C10H12N4O5	58-63-9	1.14724e+06	1.6552e+06	1.96121e+06	1.93679e+06	1.18403e+06	2.02338e+06	327395	298159	420192	C00294	ko00230,ko01100,ko01232,ko02010
mws0884	Cyclic 3',5'-Adenylic acid	Nucleotides and derivatives	329.053	C10H12N5O6P	60-92-4	3.47976e+06	1.67942e+06	1.33086e+06	202133	1.06095e+06	1.10592e+06	430082	271860	1.38574e+06	C00575	ko00230,ko01100
Zmdp000292	Arginine methyl ester	Amino acids and derivatives	188.127	C7H16N4O2	-	1.39661e+06	1.72321e+06	1.44937e+06	1.05331e+06	711377	1.26286e+06	768921	1.14889e+06	1.33388e+06	-	-
pmp001073	Synephrine; 4-[1-Hydroxy-2-(methylamino)ethyl]phenol	Alkaloids	167.095	C9H13NO2	94-07-5	1.22338e+06	1.79756e+06	2.1719e+06	1.18467e+06	868867	1.10854e+06	694024	845440	777474	C04548	-
Lmcp002302	N6-(2-Hydroxyethyl)adenosine	Nucleotides and derivatives	311.123	C12H17N5O5	4338-48-1	1.78462e+06	1.77252e+06	1.95779e+06	1.30634e+06	741015	1.42263e+06	513442	569157	546564	-	-
pmp001079	Luteolin-7-O-neohesperidoside (Lonicerin)	Flavonoids	594.159	C27H30O15	25694-72-8	751565	1460005	1275005	516244	945005	600820	1282505	2090005	1640005	C12630	ko00944
pme0490	Nicotinic acid (Vitamin B3)	Others	123.032	C6H5NO2	59-67-6	1.68902e+06	1.4817e+06	1.54761e+06	1.03785e+06	946810	1.21893e+06	833449	894057	910787	C00253	ko00760,ko00960,ko01100,ko01110,ko01240
Zmjn014062	3-Hydroxydammara-21-oic acid 21,23-lactone	Terpenoids	456.36	C30H48O3	-	1.8371e+06	4.07404e+06	453714	756898	950882	656034	719313	168640	890956	-	-
mws0182	4-Hydroxyphenylacetic acid	Phenolic acids	152.047	C8H8O3	156-38-7	701927	956313	870823	667338	550582	774366	1.91993e+06	1.63317e+06	2.42135e+06	C00642	ko00350,ko00360,ko01100
pmb3066	5-O-p-Coumaroylshikimic acid O-glucoside	Phenolic acids	482.142	C22H26O12	-	1.00552e+06	1.49717e+06	1.62106e+06	1.47402e+06	1.61931e+06	1.34169e+06	459071	736621	739420	-	-
pmb0579	Chrysoeriol-7-O-(6''-sinapoyl)glucoside	Flavonoids	668.174	C33H32O15	-	1.27532e+06	1.15557e+06	1.20323e+06	1.03739e+06	926148	1.69016e+06	665264	997247	1.49255e+06	-	-
mws1389	3-Hydroxyolean-12-en-28-oic acid (Oleanolic acid)	Terpenoids	456.36	C30H48O3	508-02-1	1.6803e+06	4.2378e+06	444282	690524	797922	586658	876004	137079	972214	C17148	-
Lhmp122023	3-O-caffeoyl malonyl quinic acid	Others	440.096	C19H20O12	-	1.18609e+06	2738200	1.79934e+06	1.02075e+06	1.06231e+06	1.17866e+06	330005	462505	637505	-	-
mws0232	Riboflavin (Vitamin B2)	Others	376.138	C17H20N4O6	83-88-5	1.79261e+06	1.83424e+06	1.91952e+06	1.38413e+06	1.02237e+06	1.19132e+06	314954	619402	305455	C00255	ko00740,ko01100,ko01110,ko01240,ko02010
pmn001706	2,3-Dihydroxyolean-12-en-28-oic acid (2-Hydroxyoleanolic acid)	Terpenoids	472.355	C30H48O4	26707-60-8	1.1383e+06	597207	766142	1.26546e+06	1.82909e+06	1.81436e+06	1.2264e+06	1.04571e+06	697215	-	-
Lmzn106284	2,3-Dihydroxylup-20(29)-en-28-oic acid (Alphitolic acid)	Terpenoids	472.355	C30H48O4	19533-92-7	1.14859e+06	1.5173e+06	596128	1.31436e+06	1.86844e+06	1.75835e+06	1.30281e+06	199659	655711	C16912	-
pmb3002	Chrysoeriol-7-O-rutinoside	Flavonoids	608.174	C28H32O15	-	467712	476857	432438	342651	157265	399585	2.65273e+06	2.37432e+06	3.01853e+06	-	-
Zmzp000145	Trimethyllysine	Amino acids and derivatives	188.153	C9H20N2O2	23284-33-5	1.94873e+06	2.234e+06	1.82648e+06	823346	9	894995	594332	588918	1.40071e+06	C03793	ko00310,ko01100
pmn001700	24,30-Dihydroxy-12(13)-ene-lupeol	Terpenoids	456.36	C30H48O3	-	1.77857e+06	4.84188e+06	267214	497410	686415	367262	655036	135673	913459	-	-
HJN110	3-Hydroxylup-20(29)-en-28-oic acid (Betulinic acid)	Terpenoids	456.36	C30H48O3	472-15-1	1.88825e+06	3.71735e+06	475571	701252	915047	684864	697428	169252	882095	C08619	-
pme3096	Aminomalonic acid	Organic acids	119.022	C3H5NO4	1068-84-4	1.28268e+06	1.43208e+06	1.48728e+06	1.03867e+06	1.01464e+06	1.03404e+06	632201	1.08513e+06	1.10112e+06	C00872	-
HJAP010	Luteolin-6,8-di-C-arabinoside	Flavonoids	550.132	C25H26O14	-	1945005	1.30069e+06	1.43258e+06	828463	993664	1955005	320828	503331	790057	-	-
Lhhp102905	Fargesin	Lignans and Coumarins	370.142	C21H22O6	31008-19-2	2307505	1.48861e+06	2335005	669604	960759	1695005	140339	213844	251528	C16957	-
mws1179	Naringenin-7-O-glucoside (Prunin)	Flavonoids	434.121	C21H22O10	529-55-5	514528	1.14341e+06	1.19052e+06	1.34484e+06	629989	453916	1.54965e+06	1.6033e+06	1.51882e+06	C09099	ko00941
pme3009	Trans-Citridic acid	Organic acids	174.016	C6H6O6	4023-65-8	1.07266e+06	1.23384e+06	1.12459e+06	1.19891e+06	989090	1.1412e+06	815553	1.20021e+06	1.0907e+06	C02341	ko00660,ko01100
pme0010	L-Serine	Amino acids and derivatives	105.043	C3H7NO3	56-45-1	748025	526114	635485	1.25235e+06	1.37526e+06	1.02088e+06	1.43912e+06	1.55067e+06	1.25427e+06	C00065	ko00260,ko00261,ko00270,ko00460,ko00470,ko00564,ko00600,ko00630,ko00920,ko00970,ko01100,ko01110,ko01200,ko01230,ko01240,ko02010
Lmcn002982	Methyl 3-O-Methyl Gallate	Phenolic acids	198.053	C9H10O5	3934-86-9	1.30469e+06	1.94132e+06	361127	1.05063e+06	1.52454e+06	1.56344e+06	609656	220396	1.21489e+06	-	-
Lmbp000668	Isonicotinic acid	Others	123.032	C6H5NO2	55-22-1	1.60679e+06	1.34669e+06	1.35585e+06	936006	825786	1.23377e+06	708459	759527	854021	C07446	-
Lmgp000659	2-Phenylacetamide	Alkaloids	135.068	C8H9NO	103-81-1	1.43571e+06	1.09441e+06	1.29235e+06	882248	657837	1.00731e+06	726770	1.44833e+06	969015	C02505	ko00360,ko01100
Lmhp010514	LysoPE 20:2(2n isomer)	Lipids	505.317	C25H48NO7P	-	619800	666991	861017	718233	485834	625348	1.80025e+06	1.67087e+06	2.04758e+06	-	-
HJKP000649	N-benzylformamide	Alkaloids	135.068	C8H9NO	6343-54-0	1.41871e+06	1.15063e+06	1.2329e+06	817517	677922	929960	756338	1.51123e+06	942871	C15561	-
pmb1754	O-Phosphocholine	Alkaloids	184.073	C5H15NO4P+	107-73-3	1.67386e+06	2.15112e+06	2.06786e+06	496013	724273	859948	410360	268238	699726	C00588	ko00564,ko01100
pmb3074	5-O-p-Coumaroylquinic acid*	Phenolic acids	338.1	C16H18O8	1899-30-5	1.94742e+06	1.87262e+06	1.69764e+06	1.08361e+06	761615	1.54219e+06	90737.2	157522	152124	C12208	ko00940,ko00941,ko00945,ko01110
Lmhn002926	p-Coumaroylmalic acid	Phenolic acids	280.058	C13H12O7	-	1.42904e+06	1.69676e+06	1.86433e+06	1.05051e+06	895241	1.06196e+06	331868	440005	535570	-	-
pme2433	Diethanolamine	Alkaloids	105.079	C4H11NO2	111-42-2	1.01847e+06	738460	711034	1.02151e+06	1.14521e+06	845901	1.23462e+06	1.37838e+06	1.20318e+06	C06772	ko00564
MWS4295	DL-2-hydroxystearic acid	Lipids	300.266	C18H36O3	629-22-1	688176	971067	1.10249e+06	879001	658084	1.02753e+06	1.08993e+06	486293	2.36534e+06	-	-
Hmbp001276	Gallacetophenone	Phenolic acids	168.042	C8H8O4	528-21-2	1.69957e+06	1.82534e+06	1.51596e+06	750390	747647	952048	485496	553328	672130	-	-
pme1292	Homogentisic acid	Phenolic acids	168.042	C8H8O4	451-13-8	1.06876e+06	1.44395e+06	1.4461e+06	973810	1.61696e+06	983053	499012	565716	584232	C00544	ko00130,ko00350,ko01100,ko01240
pmn001420	1-O-Caffeoyl-β-D-glucose	Phenolic acids	342.095	C15H18O9	14364-08-0	825387	1.06722e+06	1.06301e+06	650399	679938	875600	834073	1.44682e+06	1.67066e+06	C10433	-
mws1610	2,3-Dihydroxyurs-12-en-29-oic acid (Maslinic acid)	Terpenoids	472.355	C30H48O4	4373-41-5	1.07803e+06	1.49494e+06	496330	1.12363e+06	1.42782e+06	1.58243e+06	1.06708e+06	119028	719839	C16939	-
pmb2654	Anthranilate-1-O-Sophoroside	Phenolic acids	461.153	C19H27NO12	-	608728	605857	646796	564843	3.24257e+06	593127	1.24599e+06	562209	997194	-	-
Lmhp007598	LysoPC 19:2(2n isomer)	Lipids	533.348	C27H52NO7P	-	903085	743742	956993	798291	507211	789871	1.20158e+06	1.31565e+06	1.81441e+06	-	-
pme2598	3,4-Dihydroxybenzeneacetic acid	Phenolic acids	168.042	C8H8O4	102-32-9	790628	1.42055e+06	1.49446e+06	1.08206e+06	1.73642e+06	1.03411e+06	486813	503098	392635	C01161	ko00350,ko01100
mws0856	Quercetin-4'-O-glucoside (Spiraeoside)*	Flavonoids	464.096	C21H20O12	20229-56-5	223617	314787	635824	722584	226427	298255	2.23692e+06	1.81583e+06	2.44766e+06	-	-
Lmsn004322	1,6-Di-O-caffeoyl-β-D-glucose*	Phenolic acids	504.127	C24H24O12	-	1.21678e+06	1.13906e+06	1.10034e+06	873656	1.78732e+06	1.27593e+06	335467	541949	645349	-	-
Zmyn005384	2R-Hydroxyoctadecanoic Acid	Lipids	300.266	C18H36O3	26633-48-7	668558	895518	1.04055e+06	887938	626443	1.03167e+06	1.05373e+06	460595	2.23491e+06	C03042	-
pmp001284	Monopalmitin	Lipids	330.277	C19H38O4	542-44-9	1.12527e+06	1.10677e+06	1.02546e+06	1.18369e+06	1.246e+06	1.18219e+06	624610	349213	999400	-	-
mws0193	L-Homocitrulline	Amino acids and derivatives	189.111	C7H15N3O3	1190-49-4	621675	658664	783350	1.12024e+06	784246	1.02819e+06	842254	1.78081e+06	1.20718e+06	C02427	-
Zmdp000972	S-Methyl-L-cysteine	Amino acids and derivatives	135.035	C4H9NO2S	1187-84-4	1.4403e+06	1.08989e+06	1.16276e+06	721756	578592	911645	749792	1.3413e+06	819377	C22040	ko02010
pme3443	Sinapinaldehyde	Phenolic acids	208.074	C11H12O4	4206-58-0	1.65896e+06	1.44465e+06	1.37409e+06	682499	776053	861774	572456	803803	621710	C05610	ko00940,ko01100,ko01110
Hmbn005951	1,3-O-Di-p-Coumaroylglycerol	Phenolic acids	384.121	C21H20O7	-	765209	1.63229e+06	2.31007e+06	1.17718e+06	1.14576e+06	1.52457e+06	116229	63583.1	60337.3	-	-
pme1598	Hesperetin-5-O-glucoside	Flavonoids	464.132	C22H24O11	69651-80-5	481632	679989	717794	552054	268225	521203	2.43662e+06	793587	2.29192e+06	-	-
pme0183	Isoguanine	Nucleotides and derivatives	151.049	C5H5N5O	3373-53-3	1.62216e+06	1.3285e+06	1.24007e+06	971331	709224	962139	826570	513383	497922	-	-
pmb3081	Glucarate O-Phosphoric acid	Others	290.004	C6H11PO11	-	1.66207e+06	1.64333e+06	1.80553e+06	702144	545769	823423	433862	453535	592609	-	-
Lmdn006025	2-Hydroxy-2,3-dihydrogenistein	Flavonoids	288.063	C15H12O6	-	1.47703e+06	1.02397e+06	1.93151e+06	1.33441e+06	503851	1.96132e+06	175567	156656	96640.3	C12631	ko00943,ko01100,ko01110
Lmrj002087	L-Isoleucyl-L-Aspartate	Amino acids and derivatives	246.122	C10H18N2O5	-	1.29605e+06	1.07151e+06	1.23799e+06	1.01161e+06	601311	1.09236e+06	838286	771763	707958	-	-
pmb0751	Trans-5-O-(p-Coumaroyl)shikimate	Phenolic acids	320.09	C16H16O7	-	2005005	1.3806e+06	2620010	388696	545067	867505	362505	176967	259128	C02947	ko00940,ko00941,ko00945,ko01100,ko01110
pme0271	Maleic acid*	Organic acids	116.011	C4H4O4	110-16-7	1.68218e+06	1.3822e+06	1.45677e+06	668665	568340	749825	617635	687768	790141	C01384	ko00350,ko00650,ko00760,ko01100
mws0376	Fumaric acid*	Organic acids	116.011	C4H4O4	110-17-8	1.68218e+06	1.3822e+06	1.45677e+06	668665	568340	749825	617635	687768	790141	C00122	ko00020,ko00190,ko00220,ko00250,ko00350,ko00360,ko00620,ko00650,ko00760,ko01100,ko01110,ko01200
MWS20145	Eriodictyol-7-O-glucoside	Flavonoids	450.116	C21H22O11	38965-51-4	632505	488666	458856	641448	387302	618096	2566090	1.27761e+06	1.42545e+06	-	-
Lmsn004970	3,6-Di-O-caffeoyl glucose*	Phenolic acids	504.127	C24H24O12	-	1.01472e+06	1.06189e+06	1.04549e+06	907749	1.63582e+06	1.34494e+06	306996	566908	595850	-	-
Zmhn001793	6-O-Caffeoyl-D-glucose	Phenolic acids	342.095	C15H18O9	-	777520	836895	1.34037e+06	869437	606801	680405	790631	1.20278e+06	1.34784e+06	-	-
Lmlp005236	Dihydrokaempferol-3-O-glucoside	Flavonoids	450.116	C21H22O11	1049-08-8	415933	482306	401106	607408	452206	608471	3031560	1.19188e+06	1.19343e+06	-	-
Lmnp003080	Hispidulin-8-C-(2''-O-xylosyl)xyloside	Flavonoids	564.148	C26H28O14	-	882102	1.14043e+06	1.15972e+06	1.0297e+06	2823055	1.28453e+06	9	9	9	-	-
Lmmp002963	6-C-Methylquercetin-3-O-rutinoside	Flavonoids	624.169	C28H32O16	-	706450	854658	1.0725e+06	426675	535020	527969	1.03159e+06	1.50115e+06	1.6632e+06	-	-
Lmdn001925	Olivil-4'-O-glucoside	Lignans and Coumarins	538.205	C26H34O12	76880-93-8	1.08452e+06	1.1986e+06	1.35713e+06	901930	1.00452e+06	1.08772e+06	423079	619393	630614	-	-
Jmgn005927	2-hydroxynaringenin	Flavonoids	288.063	C15H12O6	-	1.43653e+06	1.1072e+06	1.61321e+06	1.17693e+06	493471	1.8918e+06	166753	164965	218436	-	-
Zmhn002227	4-O-Glucosyl-sinapate	Phenolic acids	386.121	C17H22O10	-	780381	698050	744571	373589	541200	652626	1.22775e+06	1.47214e+06	1.76594e+06	C02919	-
Lmsp003939	Isorhamnetin-3-O-galactoide-7-O-rhamnoside*	Flavonoids	624.169	C28H32O16	-	795339	907203	934917	538675	538217	452088	966181	1.55987e+06	1.5624e+06	-	-
Lmsp004045	Isorhamnetin-3-O-glucoside-7-O-rhamnoside*	Flavonoids	624.169	C28H32O16	17331-71-4	795339	907203	934917	538675	538217	452088	966181	1.55987e+06	1.5624e+06	-	-
pme1540	Isorhamnetin-3-O-neohesperidoside*	Flavonoids	624.169	C28H32O16	55033-90-4	795339	907203	934917	538675	538217	452088	966181	1.55987e+06	1.5624e+06	-	-
mws2212	Caffeic acid	Phenolic acids	180.042	C9H8O4	331-39-5	894823	1.57199e+06	1.72172e+06	813799	677946	1.11959e+06	357097	444674	538754	C01197	ko00940,ko01100,ko01110
Lmgp002593	3-hydroxybenzaldehyde	Phenolic acids	122.037	C7H6O2	100-83-4	1.31076e+06	1.27814e+06	814955	660913	521056	786678	831159	982770	921687	C03067	-
mws1329	Quercetin-7-O-glucoside*	Flavonoids	464.096	C21H20O12	491-50-9	995359	802075	857690	1.12211e+06	682533	1.03644e+06	582910	865222	1.1601e+06	C12639	-
Rfmb320	1-Methylpiperidine-2-carboxylic acid	Organic acids	143.095	C7H13NO2	7730-87-2	1.10302e+06	1.35077e+06	1.55141e+06	782516	918000	922348	406755	519568	509706	-	-
Zbbp004330	Texasin-7-O-glucoside-6''-O-malonate	Flavonoids	548.116	C25H24O14	-	1.06173e+06	1.24825e+06	1.41526e+06	864004	1.43372e+06	992324	384684	212505	382505	-	-
MWS5164	N,N'-Dimethylarginine;SDMA*	Amino acids and derivatives	202.143	C8H18N4O2	30344-00-4	1.03573e+06	999875	917911	826037	732643	826877	875681	954333	824634	-	-
Hmqp005455	15(R)-Hydroxylinoleic Acid	Lipids	296.235	C18H32O3	177931-23-6	1.42761e+06	1.3528e+06	1.02544e+06	868087	947295	712740	609535	520095	467256	-	-
pmb2406	LysoPC 17:0	Lipids	509.348	C25H52NO7P	50930-23-9	1.21001e+06	1.17519e+06	1.04001e+06	1.32809e+06	935907	1.22074e+06	281562	266786	463357	-	-
Hmgp003641	Chrysoeriol-6-C-rhamnoside-7-O-rhamnoside	Flavonoids	592.179	C28H32O14	-	149921	182229	253311	285306	204260	300379	958495	2.52018e+06	3.04898e+06	-	-
pma0149	Sinapoyl malate	Phenolic acids	340.079	C15H16O9	92344-58-6	883304	1.1968e+06	1.10177e+06	944206	807413	979669	523528	658178	752769	C02887	ko00940,ko01110
MWS0442	Maltotriose	Others	504.169	C18H32O16	1109-28-0	632265	431684	982541	1.24151e+06	1.76747e+06	931547	676880	543562	628287	C01835	ko02010
Hmqp005411	9-Oxo-12Z-Octadecenoic acid	Lipids	296.235	C18H32O3	112543-32-5	1.68155e+06	1.21737e+06	1.13368e+06	667500	636174	704008	730565	580975	483708	-	-
Zmgn004894	Methyl 4-hydroxybenzoate	Phenolic acids	152.047	C8H8O3	99-76-3	1.33796e+06	1.1117e+06	806416	615776	609813	812495	897042	881085	716223	-	-
mws0126	LysoPC 18:0	Lipids	523.364	C26H54NO7P	19420-57-6	1.32572e+06	1.15352e+06	1.19501e+06	1.53157e+06	1.0793e+06	1.46343e+06	9	9	9	-	-
pmb0374	2-Aminopurine	Nucleotides and derivatives	135.054	C5H5N5	452-06-2	1.11806e+06	1.07628e+06	1.14211e+06	697173	530969	869593	790430	649832	803022	-	-
Lmbn005662	9(10)-EpOME;(9R,10S)-(12Z)-9,10-Epoxyoctadecenoic acid	Lipids	296.235	C18H32O3	16833-56-0	2.11716e+06	1.46228e+06	1.39604e+06	635640	366739	752839	274224	234737	254853	C14825	ko00591,ko01100
mws1350	Syringaldehyde; 4-Hydroxy-3,5-Dimethoxybenzaldehyde	Phenolic acids	182.058	C9H10O4	134-96-3	1.14184e+06	1.01187e+06	835101	653739	644461	734514	949570	780346	730370	-	-
Zbsp011826	3-Hydroxylup-20(29)-en-28-al (Betulinaldehyde)	Terpenoids	440.365	C30H48O2	13159-28-9	890234	986835	862209	967142	767814	1.2727e+06	758192	516527	430703	-	-
mws1336	4-Aminobenzoic acid	Phenolic acids	137.048	C7H7NO2	150-13-0	323750	430527	351981	311156	281586	352454	2.80923e+06	1.51609e+06	1.05297e+06	C00568	ko00790,ko01100,ko01240
Lmhp010515	LysoPC 17:0(2n isomer)	Lipids	509.348	C25H52NO7P	-	147955	132467	64538.3	1.69993e+06	1.39618e+06	98202	1.22271e+06	1.64159e+06	942214	-	-
Lmhp010162	LysoPE 17:0	Lipids	467.301	C22H46NO7P	-	285067	79215.6	86176.8	355701	273841	1.0938e+06	2.10757e+06	2.01892e+06	905215	-	-
mws1035	Kaempferol-3-O-robinoside-7-O-rhamnoside (Robinin)	Flavonoids	740.216	C33H40O19	301-19-9	95028.6	242505	104640	183609	74395.2	90275.5	1.66322e+06	2.15579e+06	2.5645e+06	C10178	-
Lmzp002365	Hesperetin-7-O-glucoside	Flavonoids	464.132	C22H24O11	31712-49-9	812946	843672	986692	927347	713340	745508	587271	751508	762299	C16422	ko00941
HJN087	Naringenin-4'-O-glucoside	Flavonoids	434.121	C21H22O10	-	952161	943427	1.17419e+06	1.37638e+06	704028	872617	325172	352566	429796	-	-
mws1383	Lumichrome	Alkaloids	242.08	C12H10N4O2	1086-80-2	2.08188e+06	1.20927e+06	1.3131e+06	685914	446847	1.11606e+06	50214.1	104489	101842	C01727	ko00740
mws0924	2-Methylglutaric acid	Organic acids	146.058	C6H10O4	617-62-9	813024	660597	581300	644388	426266	577835	1.23256e+06	1.27956e+06	848425	-	-
mws0208	Adipic Acid	Organic acids	146.058	C6H10O4	124-04-9	813024	660597	581300	644388	426266	577835	1.23256e+06	1.27956e+06	848425	C06104	ko01100
pme2755	N-Acetyl-D-glucosamine	Others	221.09	C8H15NO6	7512-17-6	508937	606572	561350	838575	796423	599437	1.15665e+06	796769	1.15198e+06	C00140	ko00520,ko01100,ko01250,ko02010
Sacn001940	8-Epiloganic acid	Terpenoids	376.137	C16H24O10	82509-41-9	723863	788527	907021	480567	1.68237e+06	1.11326e+06	350318	468600	364488	-	-
Jmyp000635	L-Azetidine-2-carboxylic acid	Alkaloids	101.048	C4H7NO2	2133-34-8	1.34521e+06	1.04791e+06	857060	817527	625843	737575	472876	446471	521427	-	-
Lmqp000873	Succinic anhydride	Organic acids	100.016	C4H4O3	108-30-5	609148	805235	963396	738371	492651	773087	760776	832458	865686	C19524	-
Lmhp009590	LysoPC 17:1	Lipids	507.332	C25H50NO7P	-	199178	242865	262300	558286	511679	420106	1.6317e+06	1.29385e+06	1.67149e+06	-	-
pme2380	α-Ketoglutaric acid	Organic acids	146.022	C5H6O5	328-50-7	870776	1.01644e+06	1.18962e+06	708130	638409	754699	630957	450020	513939	C00026	ko00020,ko00040,ko00053,ko00220,ko00250,ko00300,ko00310,ko00340,ko00430,ko00470,ko00630,ko00650,ko00660,ko01100,ko01110,ko01200,ko01210,ko01230,ko01240
pme3163	D-Sedoheptuiose 7-phosphate	Others	290.04	C7H15O10P	2646-35-7	1.24353e+06	1.23501e+06	1.20596e+06	494632	505188	684252	424570	397588	522350	-	-
NK10251888	NG,NG-Dimethyl-L-arginine*	Amino acids and derivatives	202.143	C8H18N4O2	30315-93-6	710454	914611	505351	772296	616192	699798	815126	767819	835490	C03626	-
pmb2601	7-Hydroxycoumarin-O-rhamnoside	Lignans and Coumarins	308.09	C15H16O7	-	838831	1.19834e+06	1.25505e+06	768503	1.00398e+06	735877	178377	328671	319318	-	-
Lmhp008337	LysoPE 14:0(2n isomer)	Lipids	425.254	C19H40NO7P	-	91759.2	223228	229701	996681	915640	788448	1.42426e+06	565260	1.36492e+06	-	-
MWS201458	Phe-Ile	Amino acids and derivatives	278.163	C15H22N2O3	22951-94-6	1.21202e+06	1.11055e+06	862601	801154	492096	761495	404988	537408	394716	-	-
mws2104	D-Pinitol	Others	194.079	C7H14O6	10284-63-6	218467	885635	1.06771e+06	538339	1.12666e+06	921155	625887	540327	609226	C03844	-
mws0629	L-Aspartyl-L-Phenylalanine	Amino acids and derivatives	280.106	C13H16N2O5	13433-09-5	824329	953499	831185	845086	372218	758675	695728	646047	587482	-	-
mws0576	3-Hydroxybutyric acid	Organic acids	104.047	C4H8O3	300-85-6	775483	1.11439e+06	1.46036e+06	600323	460650	546012	534523	540445	425979	C01089	ko00650,ko01100
Zbdn007423	6,7-Dimethoxy-4-chromanone	Flavonoids	208.074	C11H12O4	-	1.54309e+06	1.46428e+06	1.28447e+06	504899	401570	591005	125877	172875	143227	-	-
MWSmce331	Azetidine-2-carboxylic acid	Alkaloids	101.048	C4H7NO2	2517-04-6	842655	836834	942295	707647	600570	830020	488173	477420	493039	C08267	-
pmb0789	Pyridoxine-5'-O-glucoside	Others	331.127	C14H21NO8	-	928201	1.08417e+06	1.17054e+06	790208	589695	810152	225610	285487	300647	C03996	-
Lmsn003318	1-O-Feruloyl-β-D-glucose*	Phenolic acids	356.111	C16H20O9	7196-71-6	1.92857e+06	985219	858467	579380	457427	713395	292636	177628	167995	C17759	-
Hmhn003518	4-O-β-D-glucopyranosylferulic acid*	Phenolic acids	356.111	C16H20O9	-	1.92857e+06	985219	858467	579380	457427	713395	292636	177628	167995	-	-
pmb0981	Adenosine 5'-monophosphate	Nucleotides and derivatives	347.063	C10H14N5O7P	61-19-8	946929	1.22929e+06	1.12229e+06	533736	460185	669088	317380	351995	492301	C00020	ko00230,ko00908,ko01100,ko01110,ko01232,ko01240
pmb2804	13S-Hydroperoxy-9Z,11E-octadecadienoic acid	Lipids	312.23	C18H32O4	33964-75-9	958107	775228	718747	403431	371393	422371	862137	700636	813819	C04717	ko00591,ko01100
pmp001106	Vitexin-2''-O-glucoside	Flavonoids	594.159	C27H30O15	61360-94-9	681432	760534	1.07647e+06	599235	580287	607617	175274	827505	682505	C04024	ko00944
mws1050	O-Acetylserine	Amino acids and derivatives	147.053	C5H9NO4	5147-00-2	782848	697720	767182	740807	766963	679325	535330	652089	317021	C00979	ko00270,ko00908,ko00920,ko01100,ko01110,ko01200,ko01230,ko04122
mws0663	1,7-Dimethylxanthine	Nucleotides and derivatives	180.065	C7H8N4O2	611-59-6	324939	268078	256481	265018	209497	167529	3.34916e+06	713283	362317	C13747	ko00232,ko01100,ko01110
MWS0502	β-Alanine	Amino acids and derivatives	89.0477	C3H7NO2	107-95-9	593369	674465	593186	715861	595228	684506	529555	766148	762007	C00099	ko00240,ko00410,ko00640,ko00770,ko01100,ko01110,ko01240
Lmln010063	2,6-Di-tert-butylphenol*	Phenolic acids	206.167	C14H22O	128-39-2	568682	460227	564612	623780	734368	658270	794426	733819	774384	-	-
Zmfn000481	Uridine-5'-Diphosphate-D-Xylose	Nucleotides and derivatives	536.044	C14H22N2O16P2	3616-06-6	750836	729073	778585	617632	551411	578772	506579	545873	845759	C00190	ko00520,ko00908,ko01100,ko01250
Lmhp009190	2-Linoleoylglycerol-1,3-di-O-glucoside	Lipids	678.383	C33H58O14	-	613345	595808	571862	480359	516333	547853	592888	1.11111e+06	831001	-	-
Zmhp002730	6-Hydroxykaempferol-6,7-O-Diglucoside*	Flavonoids	626.148	C27H30O17	142674-16-6	601706	980445	1.06321e+06	407781	405482	426177	438441	508496	830123	-	-
Zmhp102730	6-Hydroxykaempferol-3,6-O-Diglucoside*	Flavonoids	626.148	C27H30O17	-	597107	966549	1.08619e+06	370989	357959	400116	428477	596347	852351	-	-
mws2218	Caffeine	Alkaloids	194.08	C8H10N4O2	58-08-2	464719	367685	356193	391908	245283	404043	1.20381e+06	1.47716e+06	698746	C07481	ko00232,ko01100,ko01110
Zmyn000155	N-α-Acetyl-L-ornithine	Amino acids and derivatives	174.1	C7H14N2O3	6205-08-9	498064	673925	580089	722630	535810	812732	490853	482500	773006	C00437	ko00220,ko01100,ko01110,ko01210,ko01230
MWSmce501	Protocatechuic Acid Methyl Ester	Phenolic acids	168.042	C8H8O4	2150-43-8	835908	871304	690919	444646	376662	575732	441237	734710	528195	-	-
pme2773	L-Cystathionine	Amino acids and derivatives	222.067	C7H14N2O4S	56-88-2	346501	357949	241806	731589	904508	718455	671584	265995	1.20678e+06	C02291	ko00260,ko00270,ko01100,ko01110,ko01230,ko01240
MWS3020	N-Acetylcadaverine	Alkaloids	144.126	C7H16N2O	32343-73-0	516464	554028	562263	392449	408961	485352	706749	822370	985910	-	-
zjbp110819	6,7-dimethoxy-2-[2-phenylethyl]chromone	Others	310.12	C19H18O4	-	585240	894680	930960	674636	896209	894555	150122	241628	148401	-	-
Zmyn000108	D-Saccharic acid	Others	210.038	C6H10O8	87-73-0	587363	735712	814029	757368	768583	777727	270013	321168	380416	C00818	ko00053,ko01100
pme3705	D-Glucoronic acid	Others	194.043	C6H10O7	6556-12-3	460808	477164	791892	769443	962381	641889	471181	351916	464254	C00191	ko00040,ko00053,ko00520,ko00562,ko01100,ko01240,ko01250
Lmbn013410	2,4-Di-Tert-Butylphenol*	Phenolic acids	206.167	C14H22O	96-76-4	531707	401266	489944	591597	693706	587442	671267	655839	690693	-	-
Zmpn000199	D-Galactaric acid	Others	210.038	C6H10O8	526-99-8	493862	696020	702858	782364	810301	706052	375217	320069	411112	C00879	ko00053,ko01100
Zmln000899	Syringaldehyde-4-O-glucoside	Phenolic acids	344.111	C15H20O9	-	589162	638480	745750	596590	500776	579109	352693	687837	607149	-	-
MWS201400	Val-Trp	Amino acids and derivatives	303.158	C16H21N3O3	24587-37-9	1.09388e+06	996409	983209	413471	395909	612341	218362	254558	229021	-	-
pmn001375	1-Hydroxypinoresinol-1-O-Glucoside	Lignans and Coumarins	536.189	C26H32O12	81495-71-8	659851	750167	669591	511690	479773	550772	426753	512919	552787	-	-
Lmhp007840	LysoPC 19:2	Lipids	533.348	C27H52NO7P	-	471012	398184	440508	450692	303733	432857	832292	795631	984162	-	-
Rfmb087	9-Hydroxy-13-oxo-10-octadecenoic Acid	Lipids	312.23	C18H32O4	-	992989	644496	557804	363445	290504	395830	730714	597801	496636	-	-
Zmzn003953	13(s)-hydroperoxy-(9z,11e,15z)-octadecatrienoic acid	Lipids	310.214	C18H30O4	67597-26-6	774955	489336	633454	447594	362770	461225	802756	489487	593393	C04785	ko00592,ko01100,ko01110
Lmqn000432	1-(sn-Glycero-3-phospho)-1D-myo-inositol	Others	334.067	C9H19O11P	-	514711	487433	536019	536543	651353	555618	817505	442372	509925	-	-
NK10246260	2,4-Dihydroxyquinoline	Alkaloids	161.048	C9H7NO2	86-95-3	504226	845005	355286	687505	585005	358542	482505	590005	632505	C16716	ko00996
pma0791	Naringenin-7-O-(6''-malonyl)glucoside	Flavonoids	520.122	C24H24O13	-	696548	727518	915881	681081	808407	460478	169601	238133	337178	-	-
pmd0130	LysoPC 14:0	Lipids	467.301	C22H46NO7P	20559-16-4	140341	172094	255999	628428	548340	562925	862270	797865	1.01734e+06	-	-
pme2237	Dulcitol	Others	182.079	C6H14O6	608-66-2	109967	205587	349017	987511	1.56105e+06	760720	479187	229931	277468	C01697	ko00052,ko01100
pme3188	Uridine 5'-monophosphate	Nucleotides and derivatives	324.036	C9H13N2O9P	58-97-9	825485	817641	1.4166e+06	191681	243973	412971	130017	387787	425469	C00105	ko00240,ko01100,ko01232,ko01240
mws1189	D-Galacturonic acid	Others	194.043	C6H10O7	685-73-4	487374	587382	688558	623078	743995	619409	394239	311313	388075	C00333	ko00040,ko00053,ko00520,ko01100,ko01240,ko01250,ko02010
pme2566	5-L-Glutamyl-L-amino acid	Amino acids and derivatives	218.09	C8H14N2O5	5875-41-2	641090	762775	790542	516167	510100	562483	282420	347272	416729	-	-
mws0177	2-Furoic acid	Organic acids	112.016	C5H4O3	88-14-2	392587	313354	266729	477950	340749	435850	819277	1.21835e+06	535735	C01546	ko01100
mws1068	Kaempferol (3,5,7,4'-Tetrahydroxyflavone)	Flavonoids	286.048	C15H10O6	520-18-3	849016	1.04394e+06	810890	642213	376233	594500	184799	130147	167958	C05903	ko00941,ko00944,ko01100,ko01110
Hmqn003268	5,7,3',4',5'-Pentahydroxydihydroflavone	Flavonoids	304.058	C15H12O7	-	564329	928307	353184	518504	256489	1.09758e+06	389404	193616	481524	-	-
pme0243	Glutaric acid	Organic acids	132.042	C5H8O4	110-94-1	1.06273e+06	773760	731847	439402	280793	545705	311230	363039	263829	C00489	ko00071,ko00310,ko01100
Hamp011640	palmitic amide	Others	255.256	C16H33NO	-	1.05209e+06	558166	590090	490118	311470	478091	472330	348459	432981	-	-
pmb3012	Chrysoeriol-7-O-glucoside	Flavonoids	462.116	C22H22O11	19993-32-9	493435	541516	483982	526078	360614	454393	517816	727525	625657	-	-
mws0046	Naringenin-7-O-Neohesperidoside(Naringin)*	Flavonoids	580.179	C27H32O14	10236-47-2	143738	69232.9	157923	163045	31226.6	149173	1.43916e+06	1.30865e+06	1.26675e+06	C09789	ko00941
mws0242	Suberic Acid	Organic acids	174.089	C8H14O4	505-48-6	468715	632377	817773	401488	327699	427871	476144	710341	424056	C08278	-
Lmbn001181	Fraxetin-7,8-di-O-glucoside	Lignans and Coumarins	532.143	C22H28O15	-	643774	969720	1.18699e+06	622176	611864	635762	9	9	9	-	-
pme3233	Calycosin	Flavonoids	284.068	C16H12O5	20575-57-9	847854	1.17836e+06	932144	643015	468326	562954	9	9	9	C01562	ko00943,ko01110
Lmmp004504	2'-Hydroxygenistein	Flavonoids	286.048	C15H10O6	1156-78-1	727293	722766	1.11132e+06	654728	430414	667140	9	121945	152567	C12134	ko00943
pmf0348	2,6-Dimethyl-7-octene-2,3,6-triol	Others	188.141	C10H20O3	73815-21-1	549901	450677	286063	371258	302244	266342	735004	988366	636273	-	-
Jmgn004021	6-C-Glucosyl-2-Hydroxynaringenin	Flavonoids	450.116	C21H22O11	-	339075	792573	965353	535114	413149	560323	214213	415239	337765	-	-
pmb0892	Trans-Zeatin-1-O-Glucoside	Alkaloids	381.165	C16H23N5O6	56329-06-7	558561	677879	697361	578120	442236	595672	208208	363026	346288	C03423	ko00908,ko01110
pme0033	Hypoxanthine	Nucleotides and derivatives	136.038	C5H4N4O	68-94-0	915854	645520	604775	373920	340655	480699	383026	414632	283064	C00262	ko00230,ko01100,ko01232
Lmmn002274	Isolariciresinol-9'-O-glucoside	Lignans and Coumarins	522.21	C26H34O11	63358-12-3	502173	624503	572816	625000	616296	616787	214491	323602	345556	-	-
MWS4354	N6-methyladenosine	Nucleotides and derivatives	281.112	C11H15N5O4	1867-73-8	986051	746945	783987	384348	317840	557809	181263	221824	237263	-	-
pmn001687	Cis-Coutaric acid	Phenolic acids	296.053	C13H12O8	67920-37-0	673859	851382	936549	598665	396004	621670	90605.6	92790.5	123752	-	-
pmn001320	1-O-p-Cumaroylglycerol	Phenolic acids	238.084	C12H14O5	106055-11-2	780940	901949	694316	426845	424253	433570	224054	209128	210335	-	-
MWSmce446	Cimifugin-7-O-glucoside	Others	468.163	C22H28O11	80681-45-4	479431	419904	514024	357894	228210	410525	537624	655992	638993	-	-
HJN003	1-O-Sinapoyl-β-D-glucose	Phenolic acids	386.121	C17H22O10	-	1.03081e+06	719837	552000	495163	302262	518324	175080	141030	224645	C01175	ko00940,ko01110
pmb0500	N-p-Coumaroyl-N'-feruloylputrescine	Alkaloids	410.184	C23H26N2O5	380302-96-5	649162	670707	539826	786021	604331	602073	117174	73710.5	112963	-	-
pme1201	Phloretin	Flavonoids	274.084	C15H14O5	60-82-2	371452	886568	1.33946e+06	435760	207573	825654	27050.1	20647.6	23502.2	C00774	ko00941,ko01110
mad1424	Ditartaroyl-hydroxycoumarin	Lignans and Coumarins	426.043	C17H14O13	-	710775	713853	682959	666218	521811	662800	50743.9	56405.4	58084	-	-
MWSmce329	Antiarol; 3,4,5-Trimethoxyphenol	Phenolic acids	184.074	C9H12O4	642-71-7	441129	1.06314e+06	837444	528240	498229	379760	91314.4	98986.7	89283.5	C10765	-
Lmhp008440	LysoPE 15:1	Lipids	437.254	C20H40NO7P	-	70437.5	113836	126643	479624	394060	274428	917487	727721	897361	-	-
MWS201461	Leu-Arg	Amino acids and derivatives	287.196	C12H25N5O3	26607-15-8	935810	665034	453444	351423	249075	426836	266481	276347	332883	-	-
mws0921	p-Coumaryl alcohol	Phenolic acids	150.068	C9H10O2	3690-05-9	594745	818413	678489	361777	277865	333483	277061	232101	330194	C02646	ko00940,ko01100,ko01110
Smpn011792	2,3-Dihydroxy-12-ursen-28-oic acid	Terpenoids	472.355	C30H48O4	-	443729	632744	144628	421074	535280	1.18571e+06	368562	9	152441	-	-
mws0655	Pyridoxal-5'-phosphate	Others	247.025	C8H10NO6P	54-47-7	15122.4	51723.7	39714.3	4936.56	6038.16	7153.57	1.41353e+06	898444	1.40645e+06	C00018	ko00730,ko00750,ko01100,ko01240
mws4053	3-Hydroxyurs-12-en-28-oic acid (Ursolic acid)	Terpenoids	456.36	C30H48O3	77-52-1	1.02098e+06	333899	200635	113719	79372.4	117224	1.48173e+06	65298.1	429320	C08988	-
mws0362	Heptadecanoic acid	Lipids	270.256	C17H34O2	506-12-7	9	568322	605907	394611	898502	326009	270599	9	756928	-	-
Zmdp001647	γ-Glutamyl-L-valine	Amino acids and derivatives	246.122	C10H18N2O5	-	768820	506483	529660	474837	392402	378703	185609	340782	235030	-	-
MWS80007	13-Hydroperoxy-9Z,11E-octadecadienoic acid	Lipids	312.23	C18H32O4	23017-93-8	609684	551981	390401	467913	368990	590373	275386	328802	223647	-	-
mws0214	D-Sorbitol	Others	182.079	C6H14O6	50-70-4	84696.1	155045	201489	719645	1.29965e+06	534946	389189	164819	235948	C00794	ko00051,ko00052,ko01100,ko02010
Lmgn003073	5-O-Feruloylquinic acid	Phenolic acids	368.111	C17H20O9	-	740530	937915	1.42526e+06	112347	166403	241976	24988.9	62323.9	43939.2	-	-
HJAP052	2,4,5-Trimethoxybenzaldehyde	Phenolic acids	196.074	C10H12O4	4460-86-0	268821	189896	155350	299709	303975	338335	779313	1.04466e+06	342884	-	-
Lmbn000193	Tartronate semialdehyde	Organic acids	104.011	C3H4O4	2480-77-5	470597	690391	713222	390269	334212	485729	195231	208707	231126	C01146	ko00053,ko00630,ko01100
Lmbn005287	7S,8S-DiHODE; (9Z,12Z)-(7S,8S)-Dihydroxyoctadeca-9,12-dienoic acid	Lipids	312.23	C18H32O4	143288-65-7	610444	406375	392188	484503	367766	613229	270380	337008	221050	C07354	ko00591
MWSslk066	3-Hydroxy-4-methoxybenzoic acid; Isovanillic Acid	Phenolic acids	168.042	C8H8O4	645-08-9	530005	381410	357841	268832	9	294065	558041	678383	628888	-	-
pmn001378	Pinoresinol-4-O-glucoside	Lignans and Coumarins	520.194	C26H32O11	41607-20-9	468573	517688	459871	477592	583090	446625	224338	254048	257064	C17529	-
Lmhp008273	LysoPE 15:1(2n isomer)	Lipids	437.254	C20H40NO7P	-	55762.7	96313.9	133052	437636	368727	259407	861241	641176	805624	-	-
mws0572	5-Methylcytosine	Nucleotides and derivatives	125.059	C5H7N3O	554-01-8	934008	806277	706982	254272	186390	334734	170820	116926	140059	C02376	ko00240,ko01100
Lmqn000780	Uridine 5'-diphospho-N-acetylglucosamine	Nucleotides and derivatives	607.082	C17H27N3O17P2	528-04-1	197286	210498	175341	386001	451978	341972	571679	379748	928431	C00043	ko00520,ko00524,ko01100,ko01250
mws0976	β-Pseudouridine	Nucleotides and derivatives	244.07	C9H12N2O6	1445-07-4	643743	533847	440074	353044	248906	417684	318506	222984	455259	C02067	ko00240,ko01100
pme1216	2-Picolinic acid	Organic acids	123.032	C6H5NO2	98-98-6	676404	504189	572719	322354	299371	398483	247338	257564	312395	C10164	ko00380,ko01100
mws0885	2,4-Dihydroxybenzoic acid	Phenolic acids	154.027	C7H6O4	89-86-1	279105	739540	583257	457615	352764	470822	208072	228733	269490	-	-
pmd0147	LysoPC 20:2	Lipids	547.364	C28H54NO7P	-	470786	453895	509427	426793	322780	465360	309742	257669	342424	-	-
Lmbp002592	Kaempferol-3,7-O-diglucoside	Flavonoids	610.153	C27H30O16	25615-14-9	307233	193841	386203	293775	250700	741543	750005	430005	203317	-	-
Lmfn004093	Phloretin-4'-O-glucoside (Trilobatin)	Flavonoids	436.137	C21H24O10	4192-90-9	438888	635966	676053	497389	359000	398328	94184.2	152492	218469	-	-
Lmhp001732	L-Prolyl-L-Phenylalanine	Amino acids and derivatives	262.132	C14H18N2O3	13589-02-1	600123	583647	497959	368979	267848	364556	202783	342510	220506	-	-
Zmzp006906	Tricin-4'-O-[β-guaiacyl-(9''-O-p-coumaroyl)glycerol]ether	Flavonoids	672.184	C36H32O13	-	544744	461267	486575	332481	516827	340776	148029	319133	280126	-	-
Lmhp010099	LysoPC 22:5	Lipids	569.348	C30H52NO7P	-	62076.7	88503.8	103958	259752	181572	170913	934875	925857	673698	-	-
Lmzn006284	2-Hydroxyursolic acid	Terpenoids	472.355	C30H48O4	-	334309	617434	162973	528291	475504	393409	511624	195934	176328	-	-
mws2220	Gallocatechin 3-O-gallate*	Flavonoids	458.085	C22H18O11	5127-64-0	80790.4	390537	418022	274932	57026.1	175439	192728	1.01156e+06	772530	-	-
pmb0713	Tricin-7-O-(2''-O-glucosyl)glucoside	Flavonoids	654.18	C29H34O17	-	389576	438154	406115	445893	349143	623891	227653	235954	247786	-	-
pmn001382	Isochlorogenic acid A	Phenolic acids	516.127	C25H24O12	2450-53-5	896453	495778	618809	479286	393297	460895	9	9	9	-	-
pmn001384	Isochlorogenic acid C	Phenolic acids	516.127	C25H24O12	57378-72-0	896453	495778	618809	479286	393297	460895	9	9	9	-	-
HJAP064	Isorhamnetin-3-O-(6''-malonyl)glucoside	Flavonoids	564.111	C25H24O15	-	460726	713984	975153	212507	274060	207505	80753.2	185035	207659	-	-
pme0124	L-Glycyl-L-proline	Amino acids and derivatives	172.085	C7H12N2O3	704-15-4	532259	454789	427767	349183	286913	353925	434909	299836	167051	-	-
mws4174	N-Acetyl-D-mannosamine	Others	221.09	C8H15NO6	7772-94-3	224495	281367	244499	358811	443094	280617	633064	342019	476687	C00645	ko00520,ko01100,ko01250
MWS5231	Tridecanedioic acid	Lipids	244.167	C13H24O4	505-52-2	397560	335705	299473	324398	288564	316085	343460	528756	447654	-	-
mws0011	Syringin	Phenolic acids	372.142	C17H24O9	118-34-3	405502	436975	509433	354674	247776	257819	239242	368728	403447	C01533	ko00940
Lmfn006097	Oleuropeic acid	Organic acids	184.11	C10H16O3	5027-76-9	343090	194130	114423	351841	221132	222753	68304.3	1.03989e+06	596695	-	-
pmb0426	N,N-Dimethyl-5-methoxytryptamine	Alkaloids	218.142	C13H18N2O	1019-45-0	535005	650005	240784	542505	450897	368737	122505	66964.3	167505	C08309	-
pma1751	N-(beta-D-Glucosyl)nicotinate	Others	285.085	C12H15NO7	-	588276	600223	681257	395282	320070	372807	49330.5	57555.2	63611.9	-	-
pmb0738	Tricin-7-O-(2''-Sinapoyl)glucoside	Flavonoids	698.185	C34H34O16	-	482975	493830	412959	303685	368420	477513	117260	164954	275883	-	-
mws0062	Isoluteolin (Orobol)(5,7,3',4'-tetrahydroxyisoflavone)	Flavonoids	286.048	C15H10O6	480-23-9	513542	517294	681773	468943	265106	427613	45881.8	84084.7	83515.8	C10510	-
mws0091	Quercetin-3-O-glucoside (Isoquercitrin)*	Flavonoids	464.096	C21H20O12	482-35-9	174157	592716	151983	285891	122919	337093	103567	916109	400342	C05623	ko00944,ko01100,ko01110
Lmzn001875	Naringenin-7-O-Rutinoside-4'-O-glucoside	Flavonoids	742.232	C33H42O19	-	281118	380333	375018	450823	443214	485939	225622	174897	228892	-	-
pmb2999	Chrysoeriol-5-O-glucoside	Flavonoids	462.116	C22H22O11	-	434819	459188	293579	579282	9	570215	9	384289	305868	-	-
Lhnp111728	Massoniresinol; Vladinol A	Lignans and Coumarins	392.147	C20H24O8	96087-10-4	314319	412117	334685	390265	428459	356413	211409	254606	284052	-	-
pmb1096	Indole	Alkaloids	117.058	C8H7N	120-72-9	573534	521205	499958	379413	284538	80692	200353	243311	202243	C00463	ko00380,ko00400,ko00402,ko01100,ko01110
Lmyn006227	Galangin (3,5,7-Trihydroxyflavone)	Flavonoids	270.053	C15H10O5	548-83-4	562512	538446	566907	349348	195822	363641	129294	119615	158727	C10044	ko00941
pmb2833	3-O-Feruloylquinic acid-O-glucoside	Phenolic acids	530.164	C23H30O14	-	398919	531706	724210	408241	194972	416401	96925.9	107160	97169	-	-
pmb2554	5-O-Feruloyl quinic acid glucoside	Phenolic acids	530.164	C23H30O14	-	398919	531706	724210	408241	194972	416401	96925.9	107160	97169	-	-
pme3285	Afzelechin (3,5,7,4'-Tetrahydroxyflavan)	Flavonoids	274.084	C15H14O5	2545-00-8	259374	250624	348790	473962	235392	379288	387049	315245	307276	C09320	ko00941,ko01110
Hmjn008136	2,3-Dihydroxyoleana-11,13(18)-dien-28-oic acid (Camaldulenic acid)	Terpenoids	470.34	C30H46O4	71850-15-2	358638	553524	312484	486853	276344	390823	256049	182137	134640	-	-
Zahp013728	octadecanoic acid pyrrolidide	Alkaloids	337.334	C22H43NO	33707-76-5	446431	354927	353683	303461	186586	338140	282480	202449	469334	-	-
Lmmp000897	Gallocatechin-(4α→8)-gallocatechin	Flavonoids	610.132	C30H26O14	-	9	9	9	319732	277901	371076	246422	796644	919640	-	-
mws0034	Epigallocatechin-3-gallate*	Flavonoids	458.085	C22H18O11	989-51-5	73491.7	295720	416911	221620	44982.3	147735	164241	902489	659361	C09731	-
pma0692	N1,N10-Bis(p-coumaroyl)spermidine	Alkaloids	437.231	C25H31N3O4	114916-05-1	1.09299e+06	756489	307954	35001.7	54190.2	128809	142314	377261	25987.7	C21169	-
mws0467	3-(4-Hydroxyphenyl)-propionic acid	Phenolic acids	166.063	C9H10O3	501-97-3	466158	427352	393919	9	287658	243604	390404	370475	324909	C01744	-
mws4085	Sinapic acid	Phenolic acids	224.069	C11H12O5	530-59-6	552869	512999	378770	405025	312114	388029	131904	94685.3	124319	C00482	ko00940,ko01100,ko01110
MWSslk254	Kaempferol-3-O-glucorhamnoside*	Flavonoids	594.159	C27H30O15	40437-72-7	246840	393341	402224	356667	219420	199245	389673	301831	391308	-	-
pmb0819	3-Indoleacetonitrile	Alkaloids	156.069	C10H8N2	771-51-7	607604	413176	404386	381626	246053	447977	101711	199860	79966.8	C02938	ko00380,ko01100
Hmsp000364	L-Cyclopentylglycine	Amino acids and derivatives	143.095	C7H13NO2	2521-84-8	406635	351756	458733	291414	294803	367565	205164	241597	249336	-	-
pme1605	Kaempferol-3-O-robinobioside(Biorobin)	Flavonoids	594.159	C27H30O15	17297-56-2	212639	77047.1	172017	61196.6	39482.6	55932.6	668669	677269	893414	-	-
pme0001	Hesperetin-7-O-neohesperidoside(Neohesperidin)	Flavonoids	610.19	C28H34O15	13241-33-3	111774	101711	71986.1	109194	85917.7	103153	763709	794184	714312	C09806	ko00941
Zmln002252	Sideretin (5,7,8-Trihydroxy-6-methoxycoumarin)	Lignans and Coumarins	224.032	C10H8O6	-	591614	520594	356444	339097	259615	371587	154208	87917	119160	C22007	ko00999,ko01110
pmn001368	Olivil-4,4'-Di-O-glucoside	Lignans and Coumarins	700.258	C32H44O17	-	376402	424497	485052	344630	394308	439471	89973.6	113172	132077	-	-
Hmmp002124	Indole-3-carboxaldehyde	Alkaloids	145.053	C9H7NO	487-89-8	509987	456089	449515	330871	169518	397995	137777	191664	123044	C08493	-
Zaln004057	4-caffeoylshikimic acid*	Phenolic acids	336.085	C16H16O8	-	357426	472943	439509	327981	318440	534790	88004.4	103563	110931	-	-
mws0027	Syringic acid	Phenolic acids	198.053	C9H10O5	530-57-4	362843	422304	378011	291397	238200	283634	258025	253986	250638	C10833	-
MWSHY0050	Kaempferol-3-O-rutinoside(Nicotiflorin)*	Flavonoids	594.159	C27H30O15	17650-84-9	199350	312708	363345	368066	193348	192476	440971	301583	349582	C21833	ko00944,ko01110
pmb0645	Hesperetin-6-C-glucoside-7-O-glucoside	Flavonoids	626.185	C28H34O16	-	297464	303737	334788	279998	240727	277570	227222	340571	362866	-	-
MWSmce490	2',4',6'-Trihydroxyacetophenone	Phenolic acids	168.042	C8H8O4	480-66-0	353593	659309	412764	309753	255498	351133	104626	84415.5	115576	C21895	-
pme0137	N-Acetyl-L-Glutamine	Amino acids and derivatives	188.08	C7H12N2O4	2490-97-3	307598	391109	488639	204706	212360	327600	229756	209348	265812	-	-
Zaln004082	3-O-caffeoylshikimic acid*	Phenolic acids	336.085	C16H16O8	-	340434	489332	393215	325617	286569	498704	88595	96575.3	105621	-	-
pme3388	Homoarginine	Amino acids and derivatives	188.127	C7H16N4O2	156-86-5	379847	416751	330055	252654	164294	284845	185906	259430	350473	C01924	-
NK10253223	2-Amino-3-methoxybenzoic acid	Phenolic acids	167.058	C8H9NO3	3177-80-8	175612	482158	197282	101945	368517	153514	395174	324025	406384	C05831	ko00380
MWSmce190	4-Hydroxy-L-Isoleucine	Amino acids and derivatives	147.089	C6H13NO3	781658-23-9	328542	296980	302899	349823	204976	337449	243113	243087	297024	-	-
Lmmp003109	3'-O-Methyl-epicatechin	Flavonoids	304.095	C16H16O6	76549-34-3	217369	387505	227710	345005	285005	264482	266623	260459	342646	-	-
mws0906	Coniferin	Phenolic acids	342.132	C16H22O8	531-29-3	325752	382405	340163	342429	234073	260651	183315	279841	226183	C00761	ko00940,ko01110
mws1066	Naringenin-7-O-Rutinoside(Narirutin)*	Flavonoids	580.179	C27H32O14	14259-46-2	32896.1	56506.3	85456	79905.9	60896.3	42642	805858	810197	586557	C09793	-
mws0823	3-Methyl-2-Oxobutanoic acid	Organic acids	116.047	C5H8O3	759-05-7	411948	350943	375155	204024	194702	171958	372861	227294	251177	C00141	ko00280,ko00290,ko00770,ko00966,ko01100,ko01110,ko01210,ko01230,ko01240
Lmbn005172	2,6-Dimethoxybenzaldehyde	Phenolic acids	166.063	C9H10O3	3392-97-0	180800	324738	278880	230722	209392	291940	311784	401921	322184	-	-
Zmhp002409	Isoluteolin-6,8-di-C-glucoside	Flavonoids	610.153	C27H30O16	-	332958	523277	334137	395650	218473	412650	66746.4	103615	138734	-	-
MWS5209	N-Methyl-α-aminoisobutyric acid	Amino acids and derivatives	117.079	C5H11NO2	2566-34-9	45603.5	64664	82770.1	677471	886643	600152	103036	18437.5	42214.8	-	-
pmb0998	Guanosine 5'-monophosphate	Nucleotides and derivatives	363.058	C10H14N5O8P	85-32-5	557903	499649	305622	268051	327662	149806	150875	106202	155051	C00144	ko00230,ko01100,ko01232
pmb3053	Tricin-4'-O-eudesmic acid	Flavonoids	524.132	C27H24O11	-	368931	361159	389396	269494	261598	377563	109595	166285	216493	-	-
MWSHY0202	6-Methylflavone	Flavonoids	236.084	C16H12O2	29976-75-8	216583	153462	151204	214391	203916	225553	431668	652906	265517	-	-
Zmxp002867	Chrysoeriol-5,7-di-O-glucoside	Flavonoids	624.169	C28H32O16	-	311043	193218	191282	177196	211003	98111.3	499238	406791	407733	-	-
pme0241	Benzoic acid	Phenolic acids	122.037	C7H6O2	65-85-0	262932	319755	157071	265369	255138	179046	417644	346615	285442	C00180	ko00996,ko01100,ko01110
pmb0502	p-Coumaroylspermidine	Alkaloids	291.195	C16H25N3O2	-	1.19676e+06	754170	526456	9	9	9	9	9	9	-	-
pmp000571	Apigenin; 4',5,7-Trihydroxyflavone	Flavonoids	270.053	C15H10O5	520-36-5	467334	411683	439336	268092	202329	342147	87054.8	98863.3	146310	C01477	ko00941,ko00943,ko00944,ko01100,ko01110
Lmmn004625	Dihydrokaempferol-7-O-glucoside	Flavonoids	450.116	C21H22O11	-	200716	239494	255384	400167	250916	358166	9	312042	442398	-	-
pmp000596	Quercetin-3-O-(2''-O-galactosyl)glucoside	Flavonoids	626.148	C27H30O17	56782-99-1	183222	228991	247183	210391	211696	211551	379035	353807	427505	-	-
mws2368	Tyrosol; 4-Hydroxyphenylethanol	Phenolic acids	138.068	C8H10O2	501-94-0	470389	427925	457582	252302	209392	273932	128744	110358	118558	C06044	ko00350,ko01100
pma0724	Naringenin-6-C-Glucoside	Flavonoids	434.121	C21H22O10	3682-03-9	254152	313427	247608	303509	175696	257369	208041	270904	379582	-	-
mws1013	Esculetin (6,7-Dihydroxycoumarin)	Lignans and Coumarins	178.027	C9H6O4	305-01-1	260801	313824	363730	296364	252487	332398	122864	205712	237067	C09263	ko00999,ko01110
pmb0790	Pyridoxine-5'-O-diglucoside	Others	493.18	C20H31NO13	-	253417	479111	585554	395320	263485	305811	30253.6	36147.3	33413.6	-	-
MWSHY0118	5,6,7,4'-Tetramethoxyflavone	Flavonoids	342.11	C19H18O6	1168-42-9	408797	356319	201286	289578	189416	284790	217755	195675	227609	C14472	-
Lssp210422	Genistein	Flavonoids	270.053	C15H10O5	446-72-0	404919	410820	465590	284511	181414	289279	95745	107138	131686	C06563	ko00943,ko01100,ko01110
Lmyn003028	Benzyl-β-gentiobioside*	Phenolic acids	432.163	C19H28O11	56775-64-5	343625	294134	352096	209667	167097	227203	210786	273749	287922	-	-
mws0369	Arachidonic Acid	Lipids	304.24	C20H32O2	506-32-1	154724	311032	418426	306568	281142	448661	137453	106832	176405	C00219	ko00590,ko00591,ko01040,ko01100
pmn001369	1-Hydroxypineolin Diglucoside	Lignans and Coumarins	698.242	C32H42O17	-	226387	248062	217112	211884	239990	265004	197588	313192	414016	-	-
Lmrn002746	2-Hydroxy-4-methylpentanoic acid	Organic acids	132.079	C6H12O3	498-36-2	440103	557236	474187	104042	45247.1	248217	74870.3	150852	211876	-	-
pme2596	4-Pyridoxic acid	Others	183.053	C8H9NO4	82-82-6	280827	416340	444709	202550	221376	430786	107736	119260	78018.1	C00847	ko00750,ko01100
Zmyn000110	D-Glucosamine 1-phosphate	Others	259.046	C6H14NO8P	2152-75-2	77686.4	93494.5	74109.3	168732	362986	291287	418047	322121	481371	C06156	ko00520,ko01100,ko01250
MWS2673	5,6-DiHETrE[(±)5,6-dihydroxy-8Z,11Z,14Z-eicosatrienoic acid]	Lipids	338.246	C20H34O4	213382-49-1	268544	356914	250010	161536	419512	158695	195126	233091	246380	C14772	ko00590,ko01100
MA10107783	3-[(1-Carboxyvinyl)oxy]benzoic acid	Phenolic acids	208.037	C10H8O5	16929-37-6	239900	342157	351666	349327	229454	452046	83756.3	131276	104797	C20772	ko00130,ko01100,ko01110,ko01240
pma6455	Ribulose-5-phosphate	Others	230.019	C5H11O8P	4300-28-1	614171	490231	313959	198548	159351	250520	34639.7	50765.3	161111	C00117	ko00030,ko00230,ko00440,ko00710,ko00750,ko01100,ko01110,ko01200,ko01230,ko01240
pme3311	D-Fructose-1,6-biphosphate	Others	339.996	C6H14O12P2	488-69-7	524670	415332	451901	106365	109715	464534	76570.5	92276	24861.8	C00354	ko00400,ko00710,ko01100,ko01110,ko01200
MWS1839	Ethylparaben	Phenolic acids	166.063	C9H10O3	120-47-8	319342	511962	340120	209708	167828	246894	145154	174309	140138	-	-
Zmzp006857	Tricin-4'-O-[β-guaiacyl-(9''-O-acetyl)glycerol]ether	Flavonoids	568.158	C29H28O12	-	243521	259871	316813	266478	301634	308210	140293	204515	206448	-	-
Hmbn002692	6'-O-Feruloyl-D-sucrose	Phenolic acids	518.164	C22H30O14	118230-77-6	329702	289298	407295	248290	224084	377948	93193.8	97764.5	170671	-	-
mws0093	Coniferyl alcohol	Phenolic acids	180.079	C10H12O3	458-35-5	413341	435377	465101	249687	217517	267958	46729	67329	65285	C00590	ko00940,ko00999,ko01100,ko01110
pmb0069	Benzamide	Phenolic acids	121.053	C7H7NO	55-21-0	240991	340147	231481	195412	162953	308673	286158	256819	198764	C09815	-
Cmqn003939	Syringaresinol-4,4'-O-bis-β-D-glucoside; Liriodendrin	Lignans and Coumarins	742.268	C34H46O18	573-44-4	205748	351959	335167	237854	281233	262409	75212	177161	264555	-	-
pmb0952	Thiamine (Vitamin B1)	Others	265.112	C12H17N4OS+	70-16-6	542237	409295	514381	144182	175123	179580	89986.7	46088.6	88227	C00378	ko00730,ko01100,ko01240,ko02010,ko04122
Zmyn005252	3-Hydroxy-palmitic acid methyl ester	Lipids	286.251	C17H34O3	51883-36-4	177851	256586	223675	395853	317012	407694	129732	40730.1	222610	C11849	-
pmp000087	2-Feruloyl-sn-glycerol	Phenolic acids	268.095	C13H16O6	-	411745	366353	372712	264980	212449	254315	88378.5	103901	87876.4	-	-
mws1409	Uridine-5'-diphosphoglucuronic acid	Nucleotides and derivatives	580.034	C15H22N2O18P2	-	160658	153293	165707	189930	172681	146203	313529	261129	598521	-	-
pmb0686	Eriodictyol-7-O-(6''-malonyl)glucoside	Flavonoids	536.117	C24H24O14	-	264230	356107	364796	271785	337122	229386	129318	76541	128723	-	-
ML10172161	Hydroxypyruvic acid	Organic acids	104.011	C3H4O4	1113-60-6	253314	401617	396002	231551	209086	254324	142613	127179	140223	C00168	ko00260,ko00630,ko01100,ko01110,ko01200
MWS4309	Glycyl-tryptophan	Amino acids and derivatives	261.111	C13H15N3O3	2390-74-1	432619	309439	321949	194876	127898	245580	128521	184270	198818	-	-
mws0843	Cyclic di-3',5'-adenylic acid	Nucleotides and derivatives	658.105	C20H24N10O12P2	54447-84-6	99731.2	190534	162991	159682	279440	219167	272995	403125	351436	C20565	-
mws0097	Pinoresinol*	Lignans and Coumarins	358.142	C20H22O6	487-36-5	308646	463201	415273	220526	285203	317796	32459.1	38311.7	50631.5	C05366	ko00999,ko01100,ko01110
Hmqn003054	9,10,11-Trihydroxy-12-octadecenoic acid	Lipids	330.241	C18H34O5	61911-67-9	392938	333010	333249	149613	143716	172663	187736	221299	185160	-	-
Lmdn004267	Epipinoresinol*	Lignans and Coumarins	358.142	C20H22O6	24404-50-0	307261	439665	405927	235972	284691	318179	33490	36244.3	47559.9	-	-
pmb2799	12,13-Epoxy-9-Octadecenoic Acid	Lipids	296.235	C18H32O3	6799-85-5	510588	358415	322281	173431	120429	219619	134152	127777	131021	C14826	ko00591,ko01100
MWSmce539	Dibutyl sebacate	Lipids	314.246	C18H34O4	109-43-3	64963.2	66009.6	64849.6	179331	141022	198879	613156	369336	398907	-	-
Lmtn002324	Benzyl-(2''-O-glucosyl)glucoside*	Phenolic acids	432.163	C19H28O11	-	318285	275766	315347	199887	142547	192808	240992	213870	178854	C17564	-
Lmsn004797	3-Hydroxyphloretin-4'-O-glucoside	Flavonoids	452.132	C21H24O11	-	237686	321245	245861	252518	421002	258308	69428.7	140991	118586	-	-
Hmln000873	2-O-Galloyl-D-glucose	Phenolic acids	332.074	C13H16O10	-	225460	242661	262734	190507	169402	191890	221953	420761	123369	-	-
Zmcn003729	1-Hydroxypinoresinol-4'-O-Glucoside	Lignans and Coumarins	536.189	C26H32O12	-	226773	236061	160639	189017	190291	215066	260911	262573	301082	-	-
mws2184	Ethyl caffeate	Phenolic acids	208.074	C11H12O4	102-37-4	269441	439914	413406	220174	192869	282140	55957.3	70966.9	94569.9	-	-
Zmdn003480	Cycloolivil-6-O-glucoside	Lignans and Coumarins	538.205	C26H34O12	-	264809	318632	282183	257858	262005	269586	95648.5	121001	135689	-	-
Hmln002806	5-O-Caffeoylshikimic acid	Phenolic acids	336.084	C16H16O8	180981-12-8	206081	292574	257164	300047	211269	488679	69223	64226.3	101470	C10434	ko00940,ko00941,ko00945,ko01100,ko01110
MWSmce460	2-Piperidone	Alkaloids	99.0684	C5H9NO	675-20-7	192887	182824	117426	211255	149959	125992	165449	539264	296280	-	-
mws4134	Oxiglutatione	Amino acids and derivatives	612.152	C20H32N6O12S2	27025-41-8	485793	418622	476321	143637	76814.5	233492	25631.7	42067.3	73324.9	C00127	ko00480,ko01100,ko01240
pmb0108	Feruloyl syringic acid	Phenolic acids	374.1	C19H18O8	-	264799	297184	310519	140974	151451	174311	182841	321318	131449	-	-
pmb3031	Tricin-4'-O-glycerol	Flavonoids	404.111	C20H20O9	-	313526	311271	307967	206016	154520	273071	92970.1	146412	168233	-	-
mws1015	Esculin (6,7-Dihydroxycoumarin-6-O-glucoside)*	Lignans and Coumarins	340.079	C15H16O9	531-75-9	229305	212845	279572	251841	180661	271514	164137	150399	222461	C09264	-
Hmsn002272	Demethyl coniferin	Phenolic acids	328.116	C15H20O8	-	199998	388631	191989	247072	247190	330944	74412.3	56552.7	193214	-	-
Lmzn206829	3-Oxoolean-12-en-28-oic Acid (Oleanonic acid)	Terpenoids	454.345	C30H46O3	17990-42-0	338105	285824	260142	325887	255990	266571	59910.1	57520.4	78098.2	-	-
Lmzn006829	3-Oxours-12-en-28-oic acid (Ursonic Acid)	Terpenoids	454.345	C30H46O3	-	338105	285824	260142	325887	255990	266571	59910.1	57520.4	78098.2	-	-
pmb0744	Tricin-4'-O-Benzoic Acid	Flavonoids	434.1	C24H18O8	-	251900	262264	289552	238070	208344	380628	58207.4	108314	123482	-	-
pmb0034	L-α-Glutamyl-L-Glutamic Acid	Amino acids and derivatives	276.096	C10H16N2O7	3929-61-1	302974	303915	307644	201498	154133	216911	120615	116027	183841	C01425	-
pmb0197	N7-Methylguanosine	Nucleotides and derivatives	297.107	C11H15N5O5	20244-86-4	546387	438588	311048	125632	94930.4	151995	72287.5	78190.2	84180.8	C20674	-
MWSmce284	3,4-Dimethoxyphenol	Phenolic acids	154.063	C8H10O3	2033-89-8	165168	493336	356271	299204	270377	280072	9	9	9	-	-
HJN083	Lariciresinol-4'-O-glucoside	Lignans and Coumarins	522.21	C26H34O11	143663-00-7	254565	276127	252342	246097	277627	283421	79857.1	87776.7	106137	-	-
MWSmce165	L-Fucitol	Others	166.084	C6H14O5	13074-06-1	231693	263780	391898	187595	188573	243614	129138	99365.5	113138	-	-
mws0863	2-Deoxyribose-5'-phosphate	Nucleotides and derivatives	214.024	C5H11O7P	102916-66-5	266378	204653	246667	125539	124809	122441	293596	268945	192617	C00673	ko00030,ko01100
Zbsp006043	5,4'-Dihydroxy-3,7-dimethoxyflavone(Kumatakenin)	Flavonoids	314.079	C17H14O6	3301-49-3	309044	309905	313762	286026	174903	234945	53076.6	56942.2	105649	-	-
Hmqp006023	Ethyl 9-Hydroxy-10,12-octadecadienoic acid	Lipids	324.266	C20H36O3	-	337117	348294	392742	258710	122868	257515	33786.1	47121.5	45617.4	-	-
Zmdp001663	γ-glutamylmethionine	Amino acids and derivatives	278.094	C10H18N2O5S	17663-87-5	155277	126559	158526	337234	373948	149715	172186	246487	110071	-	-
mws0154	Shikimic acid	Organic acids	174.053	C7H10O5	138-59-0	185587	209658	238235	155303	233744	218105	160497	225874	194322	C00493	ko00400,ko00996,ko00999,ko01100,ko01110,ko01230,ko01240
MWSslk102	6-Chloropurine	Nucleotides and derivatives	154.005	C5H3ClN4	87-42-3	184382	226257	186267	193116	196967	217753	210181	205860	198874	-	-
Hmcp002187	Limocitrin-3-O-galactoside	Flavonoids	508.122	C23H24O13	-	210446	309321	154579	216110	342505	263439	9	112505	207931	-	-
mws1375	Nicotianamine	Alkaloids	303.143	C12H21N3O6	34441-14-0	190961	208384	169878	223246	335216	194454	166639	99613.2	213305	C05324	ko00270,ko00999,ko01100,ko01110
Lmmn000774	Dihydrocaffeoylglucose	Phenolic acids	344.111	C15H20O9	-	282334	266769	348906	203125	205208	200004	96066.4	84465.3	109900	-	-
mws0636	L-Phenylalanyl-L-phenylalanine	Amino acids and derivatives	312.147	C18H20N2O3	2577-40-4	323071	307884	256675	201328	149153	202993	107638	124994	116220	-	-
mws1417	Indole-3-carboxylic acid	Alkaloids	161.048	C9H7NO2	771-50-6	254982	258281	231741	157495	140666	211973	178729	201826	152446	C19837	-
MWSslk132	Hexadecanedioic acid	Lipids	286.214	C16H30O4	505-54-4	238210	163075	147112	159254	149002	198106	219458	337883	175119	C19615	ko00073,ko01100
Jmwn002620	Vanillic Acid-4-O-Glucuronide	Phenolic acids	342.095	C15H18O9	-	254447	206153	168765	130790	97594.9	163486	218679	280702	230322	-	-
pmp000126	Luteolin-6,8-di-C-glucoside	Flavonoids	610.153	C27H30O16	29428-58-8	210827	358292	406695	210105	194086	169555	44044.9	64404.2	57001.4	C10102	-
Lmhp011562	1-α-Linolenoyl-glycerol	Lipids	352.261	C21H36O4	-	211066	203551	239103	248282	189554	304466	84811.7	121901	110731	-	-
MWSmce663	Vanillyl alcohol	Phenolic acids	154.063	C8H10O3	498-00-0	256796	354868	342684	186031	167068	216292	42644.3	60252.7	73756.4	-	-
Lmbn005923	Crepenynic acid	Lipids	278.225	C18H30O2	2277-31-8	232276	227424	223372	221976	159276	187222	145936	148536	141289	C07289	ko00591
pme2559	N-Acetyl-L-Aspartic Acid	Amino acids and derivatives	175.048	C6H9NO5	997-55-7	220088	221031	193180	226603	122057	246153	177156	145545	133251	C01042	ko00250,ko01100
Li512115	Isochlorogenic acid B	Phenolic acids	516.127	C25H24O12	14534-61-3	301349	209794	314374	247570	105745	337374	101258	39576.1	26038.8	C10468	-
Lmhp010394	LysoPC 22:4	Lipids	571.364	C30H54NO7P	-	19234.1	86317.4	40891.8	140821	108657	129321	386153	397317	359168	-	-
Lmbn001162	Esculetin-7-O-glucoside*	Lignans and Coumarins	340.079	C15H16O9	-	185958	195233	187510	249802	155480	249485	104547	143976	181961	-	-
Lmqp000427	N-Methyl-Trans-4-Hydroxy-L-Proline	Amino acids and derivatives	145.074	C6H11NO3	4252-82-8	88578.8	217672	164141	281981	270407	253231	155608	102419	116018	-	-
pme2890	L-Homocystine	Amino acids and derivatives	268.055	C8H16N2O4S2	626-72-2	247069	213631	182653	147351	141682	192154	121654	135186	255129	C01817	ko00270
pme2761	4-Hydroxy-2-oxoglutaric acid	Organic acids	162.016	C5H6O6	1187-99-1	169517	194006	260636	266938	218549	203949	137598	110449	71944	C01127	ko00630,ko01100
pmp000238	Luteolin-6-C-arabinoside-7-O-glucoside	Flavonoids	580.143	C26H28O15	-	126295	152771	217057	149299	130620	180547	85067.5	264331	317691	-	-
Lmbn001467	5-Acetamidopentanoic Acid	Organic acids	159.089	C7H13NO3	1072-10-2	413457	245652	291429	109170	122859	206448	80259	60148.7	93977.6	C03087	ko00310,ko01100
pmf0297	1-Eicosanol	Lipids	298.324	C20H42O	629-96-9	113485	105242	188673	215007	110110	122780	594863	92083.5	75785.4	-	-
pmb0880	LysoPE 18:0(2n isomer)	Lipids	481.317	C23H48NO7P	-	45393.7	45182.9	62240	62795.9	55029.3	52802.6	478482	430677	378663	-	-
Lmhn002140	Feruloyltartaric acid (Fertaric acid)	Phenolic acids	326.064	C14H14O9	-	263575	322300	390251	162185	142276	190564	35906.2	27011.6	72356.1	-	-
mws1051	S-Adenosylmethionine	Amino acids and derivatives	399.144	C15H23N6O5S+	485-80-3	455284	426489	306439	59663.3	26315.5	80864.4	71976.1	35286.3	136814	-	-
MWSmce709	Isoquinoline	Alkaloids	129.058	C9H7N	119-65-3	304985	392377	246852	199368	164670	289167	9	9	9	C06323	-
Lmxp001668	2-Methoxy-4-ethenylphenol	Phenolic acids	150.068	C9H10O2	7786-61-0	202992	274968	250144	155903	133637	151031	130208	152493	144138	C17883	-
MWSmce338	N-Hydroxypipecolic acid	Alkaloids	145.074	C6H11NO3	115819-92-6	200005	201042	194598	183993	214571	189390	127923	163008	104437	-	-
pmb2936	Disinapoyl glucoside	Phenolic acids	592.179	C28H32O14	-	341403	185218	138297	153718	116571	181583	167442	123258	171092	-	-
pme3827	3,4-Dihydroxy-L-phenylalanine (L-Dopa)	Amino acids and derivatives	197.069	C9H11NO4	59-92-7	146623	181814	300259	182204	173550	144029	126161	169897	152901	C00355	ko00350,ko00950,ko00965,ko01100,ko01110
Lmrn003000	2-Hydroxy-3-phenylpropanoic acid	Phenolic acids	166.063	C9H10O3	7326-19-4	141580	165313	145069	166693	136267	157424	196261	267699	197782	C05607	ko00360,ko00960,ko01100,ko01110
Lmgp004784	Apiferol	Flavonoids	274.084	C15H14O5	55167-29-8	160024	295693	350490	141131	95626.4	266428	105184	86999.1	67875.2	-	-
mws0009	Coniferaldehyde	Phenolic acids	178.063	C10H10O3	20649-42-7	259650	289201	239245	163155	185584	136084	77187.2	128777	89473.8	C02666	ko00940,ko01100,ko01110
Yshs000050	Lupane-20(29)-en-3-on-28-oic acid	Terpenoids	454.345	C30H46O3	-	276286	432848	95739.2	192270	144315	110170	147660	84190	65567.6	-	-
Hmyp002656	Methyl dioxindole-3-acetate	Alkaloids	221.069	C11H11NO4	57061-18-4	249927	192868	121454	196666	180363	207602	96862.7	118907	176003	-	-
Hmjn003948	2,3,6-Trihydroxyurs-12-en-28-oic acid (Madasiatic acid)	Terpenoids	488.35	C30H48O5	26532-66-1	260330	194042	155984	9	9	9	349203	296610	283904	-	-
pmb2228	LysoPC 19:0	Lipids	537.379	C27H56NO7P	108273-88-7	144577	126601	154121	126974	96038.2	113505	229738	231199	297015	-	-
pme2735	S-(5'-Adenosyl)-L-methionine	Amino acids and derivatives	398.137	C15H22N6O5S	29908-03-0	393238	383120	295319	68644.3	36315.5	75730.4	79108.2	49931.4	134220	C00019	ko00261,ko00270,ko00330,ko00908,ko00999,ko01100,ko01110,ko01230,ko01240,ko04122
pmb0863	LysoPC 16:2(2n isomer)	Lipids	491.301	C24H46NO7P	-	63787.3	45888.5	48599	48474.1	33398.7	57810.8	404606	253532	557513	-	-
Lmjp002461	Quercetin-3-O-neohesperidoside*	Flavonoids	610.153	C27H30O16	117611-67-3	113220	160957	165213	64360.7	79600.4	99500.5	167493	270790	387582	-	-
mws0675	β-Nicotinamide mononucleotide	Nucleotides and derivatives	334.057	C11H15N2O8P	1094-61-7	353688	356457	306188	127363	103079	142732	31348.5	34768.7	44980.4	C00455	ko00760,ko01100
pmb0764	4-Methyl-5-thiazoleethanol	Others	143.041	C6H9NOS	137-00-8	130803	141953	147175	113216	98105.1	129140	232130	117169	385114	C04294	ko00730,ko01100,ko01240
pmb2620	3,4-Dimethoxycinnamic acid	Phenolic acids	208.074	C11H12O4	2316-26-9	170446	317162	345004	168337	144523	200215	36424.6	47794.5	62512	-	-
mws1089	Sucrose-6-phosphate	Others	422.082	C12H23O14P	-	135007	245269	254638	201858	205686	255621	49353.9	32891.2	93761.3	-	-
Zmdn001863	2-(7-Dihydroxyl)-benzofuranyl-ferulic acid	Phenolic acids	326.079	C18H14O6	-	232533	298929	327500	153834	142789	197577	30969	40584.4	41140.3	-	-
pmb3093	Esculetin-7-O-quinic acid	Lignans and Coumarins	352.079	C16H16O9	-	278443	179177	283284	218891	167421	245147	27331.3	32003.5	26440.9	-	-
Hmln003529	Benzyl β-primeveroside	Phenolic acids	402.153	C18H26O10	130622-31-0	221836	155539	215248	119229	137110	116945	167124	176195	147123	-	-
mws1078	Anthranilic Acid	Phenolic acids	137.048	C7H7NO2	118-92-3	137091	120084	126666	204474	115288	121005	309731	201501	118916	C00108	ko00380,ko00400,ko00996,ko01100,ko01110,ko01230
Smpn009230	2,3,23-Trihydroxyolean-12-en-28-oic acid*	Terpenoids	488.35	C30H48O5	-	277764	251471	47304.4	9	9	9	356782	305757	206817	-	-
Wbmn009702	2,3,23-Trihydroxyurs-12-en-28-oic acid*	Terpenoids	488.35	C30H48O5	-	277764	251471	47304.4	9	9	9	356782	305757	206817	-	-
pmb2984	Eriodictyol-7-O-(6''-acetyl)glucoside	Flavonoids	492.127	C23H24O12	-	158919	265875	236904	281676	297399	146452	11526.2	15668.8	10557.4	-	-
Hmbn005207	3,23-Dihydroxyolean-12-en-28-oic acid (Hederagenin)	Terpenoids	472.355	C30H48O4	465-99-6	379039	882929	135344	9	9	9	9	9	9	-	-
pma0110	4-O-Sinapoylquinic acid	Phenolic acids	398.121	C18H22O10	-	262034	262485	162398	182909	146637	227906	37534.3	75005	35970.6	-	-
Lmmp002080	N-(4-Aminobutyl)benzamide	Alkaloids	192.126	C11H16N2O	5692-23-9	213243	311955	280468	211898	116432	256199	9	9	9	-	-
MWSmce682	DL-Xylose	Others	150.053	C5H10O5	25990-60-7	164426	132833	263252	237585	183527	244337	63440.4	38576.3	46456.2	-	-
mws1499	D-Arabinose	Others	150.053	C5H10O5	10323-20-3	164426	132833	263252	237585	183527	244337	63440.4	38576.3	46456.2	C00216	ko00040,ko00053,ko00520,ko01100,ko01250
MWS20152	Syringaresinol	Lignans and Coumarins	418.163	C22H26O8	21453-71-4	182265	231336	230020	178502	123444	183966	80684.6	68538.4	94161.9	C10889	-
Zmhn002909	6-O-Glucosyl-caffeoylbenzoic acid	Phenolic acids	446.121	C22H22O10	-	191126	307382	181946	264134	123017	271880	2370.37	17505	4282.95	-	-
Cmjn004337	Benzyl-(2''-O-xylosyl)glucoside	Phenolic acids	402.153	C18H26O10	-	178282	188418	156621	110493	156863	115576	128724	176782	141319	-	-
Zmxp004503	Tricin-5,7-O-diglucoside	Flavonoids	654.18	C29H34O17	-	111514	139926	167505	86757.4	114918	230005	162636	149605	186317	-	-
Lmsp004670	Kaempferol-3-O-glucoside-7-O-rhamnoside*	Flavonoids	594.159	C27H30O15	2392-95-2	9	9	9	9	9	9	463213	471703	413070	-	-
MWS1771	L-Tyrosine methyl ester	Amino acids and derivatives	195.089	C10H13NO3	1080-06-4	264805	178079	237693	108079	103767	138853	93175.3	84748.5	136285	C03404	-
Xmyp005599	Kaempferol-3-O-galactoside-4'-O-glucoside	Flavonoids	610.153	C27H30O16	-	88863	131017	111964	134710	109644	106809	268528	190085	201678	-	-
Rfmb26201	Syringaresinol-4'-O-(6''-acetyl)glucoside	Lignans and Coumarins	622.226	C30H38O14	-	142343	197858	192226	193142	167924	264928	55149.9	59042.9	68037.7	-	-
Hmgn004139	Isohydroxymatairesinol	Lignans and Coumarins	374.137	C20H22O7	-	181349	203056	170504	182695	147180	222502	84781.2	63947.6	76155.9	-	-
Wmzn000227	2,2-Dimethylsuccinic acid	Organic acids	146.058	C6H10O4	597-43-3	127879	197300	155998	210994	212566	225226	65915.9	51113.4	78632.7	-	-
Cmsp005051	Isolariciresinol-9-O-glucoside	Lignans and Coumarins	522.21	C26H34O11	-	170880	226294	190142	162528	191190	210787	66095.8	33066.9	73742.5	-	-
pmn001705	3,24-Dihydroxy-17,21-semiacetal-12(13)oleanolic fruit	Terpenoids	472.355	C30H48O4	-	579582	744769	9	9	9	9	9	9	9	-	-
mws0355	Catechin gallate*	Flavonoids	442.09	C22H18O10	130405-40-2	40585.4	135272	226892	92202.5	24376.1	61218	69863.8	383425	288508	-	-
mws1155	D-Mannitol	Others	182.079	C6H14O6	69-65-8	30512.7	59425.1	88794.1	218563	471777	170062	123652	54264.1	84855	C00392	ko00051,ko01100,ko02010
Lmbn004685	5S,8R-DiHODE; (5S,8R,9Z,12Z)-5,8-Dihydroxyoctadeca-9,12-dienoate	Lipids	312.23	C18H32O4	-	227007	266137	205799	59150.6	89288.3	76763	124305	139582	106801	C20186	ko00591
MWS1962	cis-Citral	Organic acids	152.12	C10H16O	5392-40-5	234437	193718	201273	122913	99278.2	157332	98714.8	96142.4	86456.7	C09847	ko01110
pmb0711	Quercetin-7-O-rutinoside*	Flavonoids	610.153	C27H30O16	147714-62-3	91292.5	82520.1	65607.3	88187.2	44111.9	51781.6	172320	297794	392505	-	-
Lmsp003252	Isorhamnetin-3-O-sophoroside	Flavonoids	640.164	C28H32O17	-	113494	59147.4	107477	269326	168286	98814	128982	140269	199222	-	-
mws2186	Avicularin(Quercetin-3-O-α-L-arabinofuranoside)	Flavonoids	434.085	C20H18O11	572-30-5	25054	192163	16084	185005	16781.2	97197.5	25005	692505	22505	-	-
mws1397	Epicatechin gallate*	Flavonoids	442.09	C22H18O10	1257-08-5	33145.7	141389	182615	74652.9	19551.4	59580.1	91567.8	389479	275730	-	-
mws0972	6-Hydroxyhexanoic acid	Organic acids	132.079	C6H12O3	1191-25-9	135774	106119	106346	137360	89359.2	133527	219216	207172	132581	C06103	-
MWSmce674	Phylloquinone (Vitamin K1)	Others	450.35	C31H46O2	84-80-0	246926	173646	141173	136082	90397.7	105216	159009	119961	93002.9	-	-
Cmsp006026	Dihydrorhamnetin	Flavonoids	318.074	C16H14O7	-	17263.8	9	11618.7	9	9	9	550729	291796	391806	-	-
MWS1900	Undecanedioic acid	Lipids	216.136	C11H20O4	1852-04-6	144020	113796	117439	138298	101278	120809	116424	243498	167325	-	-
Zmzp005934	Stearamide	Alkaloids	283.288	C18H37NO	124-26-5	268663	161974	109805	142075	114792	157031	74850.3	48256.4	181315	C13846	-
Lmbn000612	1-Pyrroline-4-hydroxy-2-carboxylic acid	Organic acids	129.043	C5H7NO3	9054-77-7	114533	86787.4	55858.2	140963	122071	110481	110003	318367	189845	C04282	ko00470,ko01100
MWSslk257	Cytidine 5'-monophosphate(Cytidylic acid)	Nucleotides and derivatives	323.052	C9H14N3O8P	63-37-6	202870	246051	212760	115500	110513	112136	61922.5	91977.8	83459.8	C00055	ko00240,ko01100,ko01232
MWSmce706	Cyclo(Ala-Gly)	Amino acids and derivatives	128.059	C5H8N2O2	4526-77-6	126090	211626	152056	97821.1	116370	113738	127194	123913	159651	-	-
pme0075	N-Acetyl-L-glutamic acid	Amino acids and derivatives	189.064	C7H11NO5	1188-37-0	146561	161810	37498.7	148518	132322	157627	115155	181505	138357	C00624	ko00220,ko01100,ko01110,ko01210,ko01230
Lmgp004167	3',4,4',5,7-Pentahydroxyflavan (Luteoforol)	Flavonoids	290.079	C15H14O6	13392-26-2	313723	333226	325048	9	9	9	9	102531	135863	C05907	ko00941
Zmdn002400	Epicatechin-3'-O-β-D-glucopyranoside*	Flavonoids	452.132	C21H24O11	-	160658	153019	213746	107081	139874	134485	68581.1	109922	112803	-	-
HJAP012	Luteolin-8-C-arabinoside	Flavonoids	418.09	C20H18O10	-	161973	158204	135756	135565	139715	132876	61554.9	88279.8	177505	-	-
MWStz294	N-Feruloyltryptamine	Alkaloids	336.147	C20H20N2O3	53905-13-8	190397	236863	178937	170247	144600	268001	9	9	9	-	-
pme3382	N-Acetyl-L-threonine	Amino acids and derivatives	161.069	C6H11NO4	17093-74-2	149358	149511	138307	149386	128154	147428	78723.7	159823	82466.1	-	-
pmb0883	LysoPE 18:0	Lipids	481.317	C23H48NO7P	69747-55-3	85893.3	152785	161301	288686	188713	191816	47606.2	32762.5	30939.5	-	-
MWS1830	Ethylsalicylate	Phenolic acids	166.063	C9H10O3	118-61-6	124748	119684	82860	117173	131857	118372	190049	183810	107482	-	-
Zmhn002334	6-O-Feruloyl-β-D-glucose	Phenolic acids	356.111	C16H20O9	137887-25-3	182611	224084	133087	244667	144788	237886	9	9	9	-	-
Hmtn001288	Methyl 2,4-dihydroxyphenylacetate	Phenolic acids	182.058	C9H10O4	67828-42-6	111084	120134	96175.1	209560	116457	163454	109957	112498	112853	-	-
Cmjp004550	Loganin	Terpenoids	390.153	C17H26O10	18524-94-2	114483	121103	201495	141781	141781	161836	60798.9	59027.5	140005	C01433	ko00902,ko01100,ko01110
Hmln001836	Kaempferol-3-O-(6''-Acetyl)glucosyl-(1→3)-Galactoside	Flavonoids	652.164	C29H32O17	-	199449	221454	204860	166615	137999	71313.6	60327.9	33902.5	41822.9	-	-
pmd0142	LysoPC 20:0(2n isomer)	Lipids	551.395	C28H58NO7P	-	40113.5	103474	99346.5	106247	77360.2	82858.8	146865	236939	227536	-	-
MWSHY0174	Epicatechin	Flavonoids	290.079	C15H14O6	490-46-0	61631.5	9	122979	69205.2	104024	104670	222300	187683	237811	C09727	ko00941,ko01100,ko01110
pma0702	N1,N8-Bis(sinapoyl)spermidine	Alkaloids	557.274	C29H39N3O8	-	126950	142849	182378	100668	86302.7	161052	69019.7	140965	95032.9	C21170	-
Lmqn008288	3-Hydroxyoctadecanoic Acid	Lipids	300.266	C18H36O3	45261-96-9	167012	133635	138210	142268	92599.2	127283	149741	9	137741	-	-
pmb2507	2-Deoxyribose-1-phosphate	Nucleotides and derivatives	214.024	C5H11O7P	17210-42-3	109490	128942	187949	87845.5	99166.7	128707	65756.6	92466.2	184258	C00672	ko00030,ko00240,ko01100
MWStz261	Cyclo(D-Leu-L-Pro)	Amino acids and derivatives	210.137	C11H18N2O2	36238-67-2	202505	81814	117505	90005	122505	100005	125005	112505	130005	-	-
mws4167	Luteolin-7-O-glucuronide	Flavonoids	462.08	C21H18O12	29741-10-4	131911	146306	152374	99362.5	117160	103546	153113	82798.3	94951.7	C03515	ko00944
pmb2857	L-Glutamic acid-O-glycoside	Amino acids and derivatives	309.106	C11H19NO9	-	33328.8	74872.2	81536.7	162463	173693	95699.3	198638	97345.2	155411	-	-
Zajn002491	catechin-4-β-D-galactopyranoside*	Flavonoids	452.132	C21H24O11	-	138383	96650.7	193853	127971	94191.2	134874	60678.1	111131	114960	-	-
mws0437	D-Arabitol	Others	152.069	C5H12O5	488-82-4	105340	9	107221	214366	275049	99804.8	132412	121406	9	C01904	ko00040,ko01100
Hmgp003664	Apigenin-6-C-rhamnoside	Flavonoids	416.111	C21H20O9	-	99876.7	108871	174746	149902	117903	162114	46809.8	91735.8	100340	-	-
Wagp001741	N-(gamma-L-glutamyl)tyramine O-glucoside	Alkaloids	428.18	C19H28N2O9	-	130562	170903	173548	138294	96985.8	136495	69588.8	65240.5	69782.7	-	-
Lmmp003091	Quercetin-3-O-(4''-O-glucosyl)rhamnoside	Flavonoids	610.153	C27H30O16	59262-54-3	86238.6	103648	82170.3	67439.7	55394.2	41630	152833	247993	209842	C17563	-
pmb0716	Tricin-4'-O-glucoside-7-O-glucoside	Flavonoids	654.18	C29H34O17	-	107218	141697	123619	99135.4	138395	122754	115005	130005	68909.4	-	-
Lmhp010334	2-Linoleoylglycerol-1-O-glucoside	Lipids	516.33	C27H48O9	-	112670	122609	121905	78840.4	87957.2	110280	129580	128676	146654	-	-
HJAP120	Rhamnetin-3-O-Rutinoside*	Flavonoids	624.169	C28H32O16	-	103800	87490.1	106659	62167.5	96330.3	60240.2	125005	187569	193494	-	-
MWS1933	N-(2-Methylbenzoyl)glycine	Amino acids and derivatives	193.074	C10H11NO3	42013-20-7	36354.6	57505	40885	9	9	9	178122	154444	550005	-	-
MWS2413	N-acetyl-beta-alanine	Amino acids and derivatives	131.058	C5H9NO3	3025-95-4	139041	132061	123631	116321	93500.8	137939	92855.5	86325.1	92794.3	C01073	ko00410
Lmhp009497	LysoPE 20:4	Lipids	501.286	C25H44NO7P	-	36016.3	98526.5	117998	102131	159327	149118	191109	158468	9	-	-
Zmdn002353	Epicatechin-6-C-β-D-glucopyranoside	Flavonoids	452.132	C21H24O11	-	138040	143775	138392	114532	103630	106868	57000.4	104963	101706	-	-
Lmbn001609	2-Acetyl-2-Hydroxybutanoic Acid	Organic acids	146.058	C6H10O4	-	126660	78664.7	97146.7	95471.8	65801.3	86361.3	165881	193204	96722.2	C06006	ko00290,ko01100,ko01110,ko01210,ko01230
Hmsp003093	3,7-Dihydroxychromen-4-one	Others	178.027	C9H6O4	-	174785	128443	157524	92665.5	101043	112724	70005	63497.1	93336.4	-	-
mws0847	1-Methyladenine	Nucleotides and derivatives	149.07	C6H7N5	5142-22-3	153757	134687	115178	139645	95186.9	167154	47820.6	75197.7	64256.8	C02216	-
MWSmce584	L-Tyramine	Alkaloids	137.084	C8H11NO	51-67-2	146051	169962	109668	130132	97392.3	92691	88617.9	87221.3	69082.7	C00483	ko00350,ko00950,ko01100,ko01110,ko01240
MWSslk133	1,14-Tetradecanedioic Acid	Lipids	258.183	C14H26O4	821-38-5	112675	93865.5	91018.1	93185.2	89246.3	92825.1	93424	180155	140441	-	-
Lmhn002321	Vnilloylcaffeoyltartaric acid	Phenolic acids	462.08	C21H18O12	-	171947	220399	192431	118720	118183	164069	9	9	9	-	-
Zmgn000217	Methylenesuccinic acid	Organic acids	130.027	C5H6O4	97-65-4	122154	221348	357963	70694.6	51182.6	89901	23347.9	15005	31601.4	C00490	ko00660,ko01100
pme0428	3,4,5-Trimethoxycinnamic acid	Phenolic acids	238.084	C12H14O5	90-50-6	142844	195897	231173	116614	120376	138618	12623.7	10405.2	11822.6	-	-
pme2074	Jasmonoyl-L-Isoleucine	Amino acids and derivatives	323.21	C18H29NO4	120330-93-0	127873	147045	172612	58220.1	67210.1	73028.9	76234.7	160923	92616.8	C18699	ko04075
pme2165	Orotic acid (Vitamin B13)	Others	156.017	C5H4N2O4	65-86-1	132806	107024	132200	101583	126663	106789	82790.2	88676.3	95623.3	C00295	ko00240,ko01100,ko01240
Hmjp002999	Isorhamnetin-3-O-rutinoside (Narcissin)*	Flavonoids	624.169	C28H32O16	604-80-8	66665.1	93075.9	96882.6	60416.5	77321.2	85328.9	177223	147892	162707	-	-
MWStz091	Cyclo(L-Ala-L-Pro)	Amino acids and derivatives	168.09	C8H12N2O2	36357-32-1	190781	121857	108693	60094.9	72733.4	82746.4	116479	116613	97380.7	-	-
pmb3039	Tricin-4'-O-oxalic acid-7-O-(p-coumaroyl)shikimic acid	Flavonoids	704.138	C35H28O16	-	130954	140854	119191	99840.8	107305	139785	47402.8	80610.5	88373.4	-	-
Zblp004068	7-Methoxy-3,4'-Dihydroxyflavone	Flavonoids	284.068	C16H12O5	-	199733	219701	188229	90360.6	106892	146591	9	9	9	-	-
Lmhn003074	Feruloylmalic acid	Phenolic acids	310.069	C14H14O8	-	156083	130246	210777	97915.3	73118.7	114298	44125	67172	51835	-	-
Lmbn006152	(9Z,11E)-Octadecadienoic acid	Lipids	280.24	C18H32O2	2540-56-9	124604	100520	113483	99230.4	88323	120455	85171.8	73683.8	136892	C04056	ko00591
mws1491	Linoleic acid	Lipids	280.24	C18H32O2	60-33-3	124604	100520	113483	99230.4	88323	120455	85171.8	73683.8	136892	C01595	ko00591,ko01040,ko01100
HJN086	Eriodictyol-3'-O-glucoside	Flavonoids	450.116	C21H22O11	-	111105	156753	211381	204118	114843	143513	9	9	9	-	-
MWSmce362	3-Ethoxy-3-oxopropanoic acid	Organic acids	132.042	C5H8O4	1071-46-1	175833	269711	185698	125593	71535.3	112813	9	9	9	-	-
Lmhp008924	LysoPC 19:3	Lipids	531.332	C27H50NO7P	-	79837.1	56501.6	106275	180859	210735	160758	39087	64805.5	40650.6	-	-
MWS20194	Cinnamic acid	Phenolic acids	148.052	C9H8O2	140-10-3	119909	173744	108959	75839.8	78476.1	87475.9	92018.3	121700	71007.9	C00423	ko00130,ko00360,ko00940,ko00996,ko00999,ko01100,ko01110
pmb2591	N-Acetyl-L-Tryptophan	Amino acids and derivatives	246.1	C13H14N2O3	1218-34-4	160395	129285	125859	71478.1	37115.6	106439	108657	95637.5	85223.1	-	-
Zmhn005413	p-Dimeric galloyl methyl ester	Phenolic acids	336.048	C15H12O9	-	51394.1	33351.4	118827	29360.8	381716	27149.2	57258.3	88358.9	131604	-	-
mws0582	S-(Methyl)glutathione	Amino acids and derivatives	321.099	C11H19N3O6S	2922-56-7	207383	141400	149665	92777.1	41304.1	82835.2	61284.2	74075.6	66222	C11347	-
pme2529	1,5-Anhydro-D-glucitol	Others	164.069	C6H12O5	154-58-5	99406.6	118703	85489.6	153508	130635	73002	77334.4	69325.4	109100	C07326	-
MWS0559	1,6-anhydro-β-D-glucose	Others	162.053	C6H10O5	498-07-7	95164.4	105274	114423	86146.8	193868	110402	92522.7	42408.7	68787.8	-	-
pmb0530	Nicotinic acid adenine dinucleotide	Nucleotides and derivatives	663.109	C21H27N7O14P2	53-84-9	165414	146083	129815	87590.2	101043	105700	46004	61856.4	65473.8	C00003	ko00190,ko00730,ko00760,ko01100,ko01240
pmb0496	N-Feruloylagmatine	Alkaloids	306.169	C15H22N4O3	-	140298	82501.6	30493.4	63364.1	9	44091.5	207661	126548	200983	C18325	ko00330,ko01100
pmb3079	N-Acetyl-D-glucosamine-1-phosphate	Others	301.056	C8H16NO9P	6866-69-9	141951	25737.3	124463	111754	94820.6	117265	85907.5	93912.1	98451.2	C04256	-
pme3186	DL-Glyceraldehyde-3-phosphate	Organic acids	169.998	C3H7O6P	591-59-3	68822.7	138586	121129	121234	68295.6	108225	36200.2	90361	139353	C00661	-
mws0159	Phenylpyruvic acid	Organic acids	164.047	C9H8O3	156-06-9	111281	146502	121096	95191	84566.2	79007.8	72059.3	89866	87852.7	C00166	ko00360,ko00400,ko00470,ko00960,ko01100,ko01110,ko01210,ko01230
mws0213	Ribitol	Others	152.069	C5H12O5	488-81-3	120005	49536.8	58941.8	118775	160929	64610.5	102433	117735	90260.4	C00474	ko00040,ko00740,ko01100
pme0513	Xylitol	Others	152.069	C5H12O5	87-99-0	120005	49536.8	58941.8	118775	160929	64610.5	102433	117735	90260.4	C00379	ko00040,ko01100,ko02010
Lmgp003989	Dicaffeoylshikimic acid	Phenolic acids	498.116	C25H22O11	-	174887	177505	153872	100282	117505	99657.9	17505	7505	32505	-	-
Zmhp006502	Kaempferide-3-O-(6''-malonyl)glucoside	Flavonoids	548.117	C25H24O14	-	156326	355254	147947	76192.8	18371.7	44134.1	24454.5	23960.4	31703.4	-	-
Zmyn004449	9-Hydroxy-12-oxo-10(E),15(Z)-octadecadienoic acid	Lipids	310.214	C18H30O4	-	134543	109014	86880.2	48363.3	44069.1	53506.2	136601	124869	137885	C21923	ko00592,ko01110
Jmwn002494	(2E)-3-[4-(β-D-glucopyranoside)-phenylacrylic]-acid	Phenolic acids	326.1	C15H18O8	-	122073	103098	84207.8	73289.8	55569.9	57457.4	111082	134791	130220	-	-
pme2776	2'-Deoxyinosine	Nucleotides and derivatives	252.086	C10H12N4O4	890-38-0	86014.9	107729	113039	147104	141921	80806.1	58076.1	75794.7	57792.5	C05512	ko00230,ko01100,ko01232,ko02010
pme0120	5-Aminovaleric acid	Organic acids	117.079	C5H11NO2	660-88-8	108570	141862	40802.7	114891	45110.5	114320	78245.1	80944	142363	C00431	ko00310,ko00330,ko00470,ko01100
pmb0130	Acetryptine	Alkaloids	202.111	C12H14N2O	3551-18-6	191693	103491	76988	72599.1	95974.9	96063.3	67566.3	95522.3	65106.2	-	-
Lmrn001951	(S)-2-Hydroxy-3-(4-Hydroxyphenyl)Propanoic Acid	Phenolic acids	182.058	C9H10O4	23508-35-2	74408.6	90110.1	120106	154410	72071.3	127423	69449.7	75617.8	73532.1	-	-
Lmrj001341	Cyclo(Ser-Pro)	Amino acids and derivatives	184.085	C8H12N2O3	-	166192	152541	123625	68684.1	71291.5	50802.6	75096.9	103962	43690.7	-	-
MWS1846	Phenoxyacetic acid	Phenolic acids	152.047	C8H8O3	122-59-8	44791.9	185920	178456	80590.7	285537	71097.1	5427.78	3264.38	9	C02181	-
Lmtn004049	Abscisic acid	Organic acids	264.136	C15H20O4	21293-29-8	175443	136962	134677	117618	115658	135450	13644.4	12735.6	9599.15	C06082	ko00906,ko01100,ko01110,ko04075
Zmhn001883	Vanillic acid-4-O-glucoside	Phenolic acids	330.095	C14H18O9	32142-31-7	76203	178621	133099	137771	114630	131221	25403	24821.5	28367	-	-
MWS4285	L-Lactic Acid	Organic acids	90.0317	C3H6O3	79-33-4	96621.7	80529.7	68676.5	58463.1	30032	44647.5	173937	167229	127335	C00186	ko00010,ko00051,ko00620,ko00640,ko01100,ko01110
Lmhp005872	Diferuloylcadaverine	Alkaloids	454.21	C25H30N2O6	-	147014	158378	164973	87466.4	75629.8	109728	21073.3	29931.8	51904.1	-	-
Lmjp002596	Quercetin-3-O-sambubioside*	Flavonoids	596.138	C26H28O16	83048-35-5	158466	210016	238093	9	9	9	56650.5	119808	61646.3	C12637	ko00944
pmb3061	5-O-p-Coumaroylquinic acid O-glucoside	Phenolic acids	500.153	C22H28O13	-	107014	152078	113308	104642	85029.8	30682.1	85929.3	81083.2	84019.8	-	-
Lmbn000216	3-Methylmalic acid	Organic acids	148.037	C5H8O5	152204-30-3	132978	140458	145971	87699.6	60773.1	100318	45282.7	60405.8	64454.9	C06032	ko00290,ko00660,ko01100,ko01210,ko01230
Zmjn001813	Pimelic acid	Organic acids	160.074	C7H12O4	111-16-0	136516	119292	99708.2	70218	65070.9	95013.4	77673.8	93640.5	72728.8	C02656	ko00780,ko01100,ko01240
Zmyn004732	2R-hydroxy-9Z,12Z,15Z-octadecatrienoic acid	Lipids	294.219	C18H30O3	-	168150	89419.8	81847	65749.3	50152.5	94185.7	87113.7	94336.7	87915.6	C16342	ko00592
mws1565	Geniposide	Terpenoids	388.137	C17H24O10	24512-63-8	125642	114937	101140	110601	87779.6	139410	57505	40266.8	31096.7	C09781	-
Hmbn002174	4-Hydroxyacetophenone	Phenolic acids	136.052	C8H8O2	99-93-4	91183.1	181903	149953	87360.3	66053.5	107863	46975.1	40934.3	32278.8	C10700	ko01100
Lmtp004044	Quercetin-3-O-apiosyl(1→2)galactoside*	Flavonoids	596.138	C26H28O16	-	130005	103418	120005	64132	65101.5	72505	84196.8	86959.8	75005	-	-
mad2085	Caffeoyl-p-coumaroyltartaric acid	Phenolic acids	458.085	C22H18O11	-	103477	104162	86816.8	77153.6	79928.1	93576.5	70110	87716.7	94157.4	-	-
pmb2497	4-Hydroxy-3-methoxymandelate	Phenolic acids	198.053	C9H10O5	55-10-7	158498	171021	129220	42787.5	20042.1	67689.4	72887.7	73271.6	60230.7	C05584	ko00350,ko01100
pmn001691	9,12,13-Trihydroxy-10,15-octadecadienoic acid	Lipids	328.225	C18H32O5	-	141248	123305	129813	59203.2	52551.4	64716.1	52413	92751.5	73191.3	-	-
HJAP023	Kaempferol-6,8-di-C-glucoside-7-O-glucoside	Flavonoids	772.206	C33H40O21	-	107931	131523	160957	61163.8	80175.1	35347	74604.3	42505	92261	-	-
pmb3101	2-Isopropylmalic Acid	Organic acids	176.069	C7H12O5	49601-06-1	70806.9	92070.5	328600	60838.6	38969.1	113684	14484.1	25183.8	41718.4	C02504	ko00290,ko00620,ko01100,ko01110,ko01210,ko01230
pmp000444	27,28-Dicarboxyl ursolic acid	Terpenoids	486.334	C30H46O5	-	57334.9	78437.2	81037.8	125425	103601	108179	67806.1	100582	60648.1	-	-
MWSHY0031	Apigenin-7-O-glucuronide	Flavonoids	446.085	C21H18O11	29741-09-1	69302.3	82877.2	69345.2	83734.3	92658.5	47068.5	153185	99307.7	85442.2	-	-
pmp000585	Apigenin-7-O-(6''-malonyl)glucoside	Flavonoids	518.106	C24H22O13	86546-87-4	96846.1	133784	205084	174235	69143.6	46465.8	15559	27235.6	12435.6	C10020	-
mws0263	5-Oxo-L-Proline	Amino acids and derivatives	129.043	C5H7NO3	98-79-3	91912.7	75646.7	10591.8	64086.6	54403.7	63384.8	78086.6	195010	136392	C01879	ko00480,ko01100
mws2523	Trehalose 6-phosphate	Others	422.082	C12H23O14P	4484-88-2	85580.1	90283.1	97116	64471.9	9	268991	43104	59576.2	56096	C00689	ko00500,ko01100,ko01110
Zbyn001562	3-Galloylquinic acid*	Phenolic acids	344.075	C14H16O10	17365-11-6	22982.9	93204.3	80163.7	32033.5	139750	39701.7	42261.1	236312	77048.5	C10834	-
Zbyn001503	4-Galloylquinic acid*	Phenolic acids	344.073	C14H16O10	110170-37-1	22982.9	93204.3	80163.7	32033.5	139750	39701.7	42261.1	236312	77048.5	-	-
ML10176345	3-Dehydroshikimic acid	Organic acids	172.037	C7H8O5	2922-42-1	97672.9	127279	151426	55218.8	73982.7	93322.8	55191.2	51226.5	53894.8	C02637	ko00400,ko00999,ko01100,ko01110,ko01230,ko01240
pmp000588	Diosmetin-7-O-(6''-malonyl)glucoside	Flavonoids	548.117	C25H24O14	-	89520.4	97547.3	122600	61645.9	64645.8	79187.5	70060.4	85166.4	86587.3	-	-
Zmyn000268	2,3-Dihydroxypropanal	Others	90.0317	C3H6O3	56-82-6	77299.3	58103.1	70195.3	45240.9	31838	37442.8	163804	146123	125713	C02154	-
pmp001267	2-(Dodecylamino)-3-phenyl-1-propanol	Others	319.288	C21H37NO	-	85510.5	88078.6	84997.6	86601.2	59494.5	83797	70741.7	69418.6	126716	-	-
Rfmb25702	Pinoresinol-4-O-(6''-acetyl)glucoside	Lignans and Coumarins	562.205	C28H34O12	-	112670	110013	105093	99411	96957.9	105919	35362.7	35125.6	51556.3	-	-
Hmpn005101	Sieboldin	Flavonoids	452.132	C21H24O11	18777-73-6	57233	54962.6	56977.1	79924	75344	111402	103084	90045.1	119038	-	-
Zmyn000247	2-Hydroxyglutaric Acid	Organic acids	148.037	C5H8O5	13095-48-2	94264.9	114419	179773	67380.7	60031.1	94634.7	33474.7	46322.2	55800	C03196	ko00310,ko01100
mws0017	Spermidine	Alkaloids	145.158	C7H19N3	124-20-9	73085.1	253897	166664	50150.8	42241.5	56086.8	33144.3	36207.7	34191.4	C00315	ko00330,ko00410,ko00480,ko00940,ko01100,ko02010
MWSslk026	Scopolamine	Alkaloids	303.147	C17H21NO4	51-34-3	107620	9	172737	99708.5	74423.5	112539	44134.3	49668.6	51300.5	C01851	ko00960,ko01100,ko01110
pme2746	Riboflavin 5'-Adenosine Diphosphate	Nucleotides and derivatives	785.157	C27H33N9O15P2	146-14-5	148750	131828	129756	47044.7	31181.1	66560	50127.3	41366	64719.4	C00016	ko00740,ko01100,ko01110,ko01240
mws0051	Acacetin	Flavonoids	284.068	C16H12O5	480-44-4	9	9	9	120322	63713	131747	112099	135309	146935	C01470	ko00944
Hmbp003234	1-O-Caffeoylglycerol	Phenolic acids	254.079	C12H14O6	-	187505	60064.5	84301	96292.6	93350.9	115756	27505	18390.4	24112.3	-	-
pmb0492	N',N'',N'''-p-Coumaroyl-cinnamoyl-caffeoyl spermidine	Alkaloids	583.268	C34H37N3O6	-	136661	122472	146078	73110.5	49943.7	89861	24349.5	22723.6	34525.5	-	-
Lmzn001894	Kaempferol-3-O-glucuronide	Flavonoids	462.08	C21H18O12	22688-78-4	94692.1	97397.4	72478.7	73199.7	67405.4	85747.6	74763.9	63468.5	64565.4	-	-
pmb0494	Sinapoylputrescine	Alkaloids	294.158	C15H22N2O4	70185-57-8	128880	121952	124116	110617	85804.9	120830	9	9	9	-	-
pmn001702	Tetahydroxyflavone-7-O-glucuronide	Flavonoids	462.08	C21H18O12	-	77486.2	102014	53048.7	76511.8	63138.2	77520.8	99567.9	77694.7	57206.5	-	-
MWS1844	2-Pentyl-3-phenyl-2-propenal	Others	202.136	C14H18O	122-40-7	80145.7	51271.2	49030	75147.5	66181.3	71710.4	72771.5	124685	82496.5	C12288	-
pme3351	Allysine(6-Oxo DL-Norleucine)	Amino acids and derivatives	145.074	C6H11NO3	1962-83-0	60441.1	109416	76504.8	100439	69869.8	94991.6	81071	50294.8	27808	C04076	ko00300,ko00310,ko00960,ko01100,ko01110,ko01230
Hmfn000531	L-Ascorbic acid (Vitamin C)	Others	176.032	C6H8O6	50-81-7	86489.4	69898.8	102365	79947.9	83533.6	73567.7	67748.1	48488.6	56549.8	C00072	ko00053,ko00480,ko01100,ko01110,ko01240
MWS80006	9-Hydroperoxy-9Z,11E-Octadecadienoic Acid	Lipids	312.23	C18H32O4	-	79833.6	78052.2	78187.2	78584.8	72782.1	76779.1	68864	67924.8	67008.2	-	-
pme1228	5-Hydroxy-L-tryptophan	Amino acids and derivatives	220.085	C11H12N2O3	56-69-9	77890.7	78253.6	72333.6	65923.5	76968.4	78279.5	63453.7	70906.9	81773.1	C00643	ko00380,ko01100
pme2589	2-Oxoadipic acid	Organic acids	160.037	C6H8O5	3184-35-8	66754.4	107404	118430	90084.1	71683.4	105227	49324	9	56783.5	C00322	ko00300,ko00310,ko00380,ko01100,ko01110,ko01210,ko01230,ko01240
mws0160	3,4-Dihydroxybenzoic Acid Ethyl Ester (Protocatechuic acid ethyl ester)	Phenolic acids	182.058	C9H10O4	3943-89-3	107649	86706.7	70143.7	102509	71777.8	68920.9	60808.3	52129.2	39412.9	-	-
Zmyn000230	2-Dehydro-3-deoxy-L-arabinonate	Others	148.037	C5H8O5	-	113073	73596.5	131445	62874.2	44912.8	69873.6	47056.4	62079	50597.1	C00684	ko00053,ko01100
Lmhp003162	Chrysoeriol-6,8-di-C-glucoside-4'-O-glucoside	Flavonoids	786.222	C34H42O21	-	70352.8	131771	142868	97767.1	81042.3	86947.4	13541.8	17402.8	13537	-	-
MWSmce475	Quinidine	Alkaloids	324.184	C20H24N2O2	56-54-2	21359.2	80005	47803.8	103747	55005	102791	91062.9	63262.6	86776.5	C06527	-
mws0853	Sinapyl alcohol	Phenolic acids	210.089	C11H14O4	537-33-7	116028	114671	109112	63892.9	71766.1	60545.4	27513.7	38632	49097.9	C02325	ko00940,ko01100,ko01110
Lmyp002912	2-Hydroxy-7-methoxy-1,4-benzoxazin-3(2H)-one (HMBOA)	Alkaloids	195.053	C9H9NO4	17359-53-4	174420	49751.9	107792	110697	60428.4	81419.4	30386.1	16183.9	19112.9	-	-
mws1574	Geniposidic acid	Terpenoids	374.121	C16H22O10	27741-01-1	91564.3	83032.6	106573	89607.8	68211.6	93704.8	18598.4	40402.2	56384.3	C11673	ko00902,ko01110
Xmbp001692	2,4,6-Trihydroxybenzoic acid	Phenolic acids	170.022	C7H6O5	83-30-7	79572.8	90294.1	102435	58406.7	30842.6	90959.5	41469.5	89332.4	59060.9	-	-
Lmbp003208	Fraxidin-8-O-glucoside	Lignans and Coumarins	384.106	C17H20O10	-	54351.9	115005	45889.6	54651.7	122132	92505	43676.4	26207.4	80005	-	-
mws0444	3-Aminosalicylic acid	Phenolic acids	153.043	C7H7NO3	570-23-0	81726.6	62506.5	67293.5	165114	110821	77133	9553.7	27268.5	32374.7	-	-
pme0220	Methyl jasmonate	Organic acids	224.141	C13H20O3	1211-29-6	55182.6	45288.5	57641.4	60573.2	65196.4	61617.1	88782	122927	74904.3	C11512	ko00592,ko01110
Zmpn000638	3-Guanidinopropionic acid	Organic acids	131.07	C4H9N3O2	353-09-3	92643.9	89429.9	24837.6	73258.8	53273.9	78465.2	57933.1	92580.2	66178.9	C03065	-
mws2118	Phloretin-2'-O-glucoside (Phlorizin)	Flavonoids	436.137	C21H24O10	60-81-1	93180.2	70153.7	101006	145455	56241.2	85125.3	21969	15394.9	38131.3	C01604	ko00941,ko01110
Lmqn000351	Rutinose	Others	326.121	C12H22O10	90-74-4	52777.7	55059.6	86373.4	102726	126282	90447.4	33483.3	32505	42337.9	C08247	-
HJAP024	Kaempferol-6,8-di-C-glucoside	Flavonoids	610.154	C27H30O16	-	111191	110392	125139	80144.9	52672.4	70709.9	11082.8	18098.8	36849.4	-	-
Hmcp001598	Isorhamnetin-3-O-(2''-O-xylosyl)glucoside	Flavonoids	610.153	C27H30O16	-	78037.4	104875	125074	90588.3	66191.8	71917.9	21591	29343	26760.5	-	-
Lmbn002072	2-Propylsuccinic acid	Organic acids	160.074	C7H12O4	618-57-5	94970.7	91891.3	67662.6	46815.5	52401.4	62759.4	62852.3	74329.3	59240.7	C16657	-
Zmpn003368	13S-Hydroxy-9Z,11E,15Z-octadecatrienoic acid	Lipids	294.219	C18H30O3	87984-82-5	92484.3	58910.6	59271.2	53277.2	37459.9	41051.4	80294.3	131256	55611.6	C16316	ko00592
pmb2791	9-Hydroperoxy-10E,12,15Z-octadecatrienoic acid	Lipids	310.214	C18H30O4	111004-08-1	117183	80859.7	52171.2	54052.5	56457.4	62539.7	66038.7	61547	54120.9	C16321	ko00592,ko01110
pmp001259	5,8,11,14-Pentadecanoamide	Lipids	525.33	C28H47NO8	-	48291.7	54050.5	54170.5	43620.1	56475.8	97381.4	77505	81748.8	75936.3	-	-
pmb0532	Inosine 5'-monophosphate	Nucleotides and derivatives	348.047	C10H13N4O8P	131-99-7	92648.7	129592	115160	48330.1	52157.4	66502.9	16488.1	28614.6	27855.6	C00130	ko00230,ko01100,ko01110,ko01232,ko01240
Hmmp002121	Isorhamnetin-3-O-gallate	Flavonoids	468.069	C23H16O11	-	110436	98612.1	87629.5	43817.5	161044	15779.7	20005	8185.27	9189.01	-	-
YC512118	Oleamide (9-Octadecenamide)	Lipids	281.272	C18H35NO	301-02-0	45890.7	50099.8	61579.8	38270.7	23707.8	39233.2	156648	75795.9	61167.7	C19670	-
Zmzn000079	D-Erythrose-4-phosphate	Others	200.009	C4H9O7P	585-18-2	59063.9	91720.5	69099.7	49095.6	52942.2	70635	58799.1	53868.1	44153.5	C00279	ko00030,ko00400,ko00710,ko00750,ko01100,ko01110,ko01200,ko01230,ko01240
Lmhp010041	LysoPE 22:5	Lipids	527.301	C27H46NO7P	-	8460.94	13767.1	15581.7	39301	47200.3	34893.5	148596	132146	106216	-	-
pme2801	7-Methylxanthine	Nucleotides and derivatives	166.049	C6H6N4O2	552-62-5	38846.1	53519.9	61211.5	63321.6	81237.2	55553	77282.6	65624	46085.7	C16353	ko00232,ko01100,ko01110
MWSmce339	2-Methoxycinnamic acid	Phenolic acids	178.063	C10H10O3	6099-03-2	93192.2	96527	117385	40951.1	61414.8	61756.8	18384.3	26117.8	22565.1	-	-
pmp000589	Quercetin-7-O-(6''-malonyl)glucoside	Flavonoids	550.096	C24H22O15	-	45503.5	105005	41998.1	48156	19253.5	51291.8	77819.3	50876.1	97192.1	-	-
pmb2795	4-Methoxycinnamic acid	Phenolic acids	178.063	C10H10O3	830-09-1	89759	95074.8	122866	43246.7	54931.7	59152.9	17860.7	23546.5	26428.9	-	-
mws2124	2-Phosphoglycolate	Organic acids	155.982	C2H5O6P	13147-57-4	72952.6	75035.8	93188.3	77480.2	51064.4	66263.6	38813.4	17505	40463.6	-	-
Zmdp004112	Genistein-7-O-(6''-malonyl)glucoside	Flavonoids	518.106	C24H22O13	-	34588.2	62505	134695	33251.8	102589	51356.2	26152.4	29029.3	50237.7	-	-
Zmln000668	Monogalloyl-diglucose	Phenolic acids	494.127	C19H26O15	-	46229.7	49828.2	49360.5	56113	121188	70303.1	26825.4	58978.8	45315.5	-	-
mws0119	Myristic Acid	Lipids	228.209	C14H28O2	544-63-8	45624.5	34784.8	17318.7	50209.9	80951.4	60890.6	81800.6	84108.5	66174.4	C06424	ko00061,ko01100
mws0520	N-Acetyl-L-tyrosine	Amino acids and derivatives	223.084	C11H13NO4	537-55-3	74438.4	78965.3	51623.9	70284.9	45538.9	76764.2	44737.9	48677.4	24722.9	-	-
mws0987	6-MethylCoumarin	Lignans and Coumarins	160.052	C10H8O2	92-48-8	71860.3	59918.7	88127.9	9	43719.1	56161.3	83828.8	65312.2	44317.1	-	-
MWSmce025	Fraxetin-8-O-glucoside (Fraxin)	Lignans and Coumarins	370.09	C16H18O10	524-30-1	67542	87441	70542.4	68957.5	55572.3	43959.6	27384.9	39570.6	48734.4	C09266	-
pmn001690	3-Hydroxy-4-isopropylbenzylalcohol-3-O-glucoside	Phenolic acids	328.152	C16H24O7	-	55151	72004.6	80045.4	72316	42489.5	45744.5	25544.3	86694.1	28941	-	-
Hmcp001618	Quercetin-3-O-(2''-O-Xylosyl)rutinoside	Flavonoids	742.196	C32H38O20	129235-39-8	67233.3	90309.9	84680.2	69118	73095.6	76871.1	13543.8	8198.28	21604.6	C10175	ko00944
pmp000583	Diosmetin-7-O-glucuronide	Flavonoids	476.096	C22H20O12	35110-20-4	48615.8	72451.7	78190.1	56455.8	50591.7	65360.4	45965.7	39991.8	37454.9	-	-
Lmyn002788	Methyl gallate	Phenolic acids	184.037	C8H8O5	99-24-1	29901.4	32320.9	69128.6	26022.9	174411	37031.7	16870.2	43391	65639.4	-	-
pme1187	5-Methyluridine	Nucleotides and derivatives	258.085	C10H14N2O6	1463-10-1	131183	47523.9	93634.9	16172.1	68328.2	105241	11187.5	6393.71	14833.9	-	-
pmb0864	LysoPE 14:0	Lipids	425.254	C19H40NO7P	-	56502.7	75662.7	74989.2	94183.6	90112.9	100610	9	9	9	-	-
pme2693	N-Acetylputrescine	Alkaloids	130.111	C6H14N2O	18233-70-0	77733.5	66248.2	54798.6	86773.8	9	68581.7	36458.6	61835.7	34191.4	C02714	ko00330,ko01100
pmp001248	Caffeoylcholine-4-O-glucoside	Alkaloids	428.192	C20H30NO9+	-	125978	41334	53525.5	56158	80587.9	11468.5	72551.2	29032.3	15498.4	-	-
pmb3045	Tricin-7-O-Glucuronide	Flavonoids	506.106	C23H22O13	-	44049.6	61078.1	44632.1	62451.7	52264.6	61284.6	46450.4	51833.5	61874.8	-	-
Hmlp006326	2',4'-dihydroxy-4-methoxydihydrochalcone	Flavonoids	272.105	C16H16O4	-	66497.5	71591.3	65280	64118.1	50260.6	55642.9	9	73418.9	37994.6	-	-
mws1488	Palmitic acid	Lipids	256.24	C16H32O2	57-10-3	59060.2	55888.1	69570.3	54218.7	49347.6	66609.7	40320.1	32304.5	56375.7	C00249	ko00061,ko00062,ko00071,ko00073,ko01040,ko01100,ko01212
Zasn010461	Pentadecanoic acid,14-methyl-,methyl ester	Others	270.256	C17H34O2	5129-60-2	33273.8	29409.8	24100.6	102450	73935.9	73770.5	69854.7	25701	49619.2	-	-
Zmzn000078	Dihydroxyacetone phosphate	Others	169.998	C3H7O6P	57-04-5	70745.9	104832	82722	34572.5	45898.8	43524.1	30155.1	28671.5	40535.4	C00111	ko00010,ko00040,ko00051,ko00052,ko00561,ko00562,ko00564,ko00640,ko00710,ko00760,ko01100,ko01110,ko01200,ko01230
pme2060	N6-Isopentenyladenine	Nucleotides and derivatives	203.117	C10H13N5	2365-40-4	109530	132865	113861	20681.2	30959.6	22975.5	14776.8	26854.7	8920.98	C04083	ko00908,ko01110,ko04075
mws1584	1,3-O-Dicaffeoylquinic Acid (Cynarin)	Phenolic acids	516.127	C25H24O12	30964-13-7	97141.1	75646.4	84804.5	78181.3	40523.6	74170.7	2338.34	14873.7	13611.9	C10445	-
Lmtp001399	5,6-Dihydroxyindole-5-O-β-glucoside	Alkaloids	311.101	C14H17NO7	-	40646.1	63249.5	40804.5	52321.4	9	48717.5	48041	95901.4	88262.3	-	-
HJN055	Dihydrocharcone-4'-O-glucoside	Flavonoids	436.137	C21H24O10	-	50408.1	33324.7	53083	46369.4	40853.3	51227	44660.6	81485.3	74188.5	-	-
Hmcn006267	2,6-Dimethoxybenzoic acid	Phenolic acids	182.058	C9H10O4	1466-76-8	65110.5	65659	54961.5	42260	43366.3	46379.2	43845.2	46760.6	50362	-	-
pmb2260	LysoPC 15:1	Lipids	479.301	C23H46NO7P	-	67451.3	61855.4	60435.9	41703.8	37883.4	48465.3	37502.3	29225.5	66124.7	-	-
Hmqp006235	LysoPC 18:4	Lipids	515.301	C26H46NO7P	-	25588	40303	59411.2	41415.9	33314	61525.7	59618.5	67667.8	57548.7	-	-
Lmbn003524	9-Oxononanoic acid	Organic acids	172.11	C9H16O3	2553-17-5	71907	56967.1	45653	29657.8	33496.3	34786.4	77267.4	59590.8	36222.5	C16322	ko00592,ko01110
MWS5235	12-Hydroxyoctadecanoic acid	Lipids	300.266	C18H36O3	106-14-9	59373	46801	44999	42952.2	39581.4	41337.3	50375.9	49590.8	67693.7	-	-
pme0253	N-Acetyl-L-leucine	Amino acids and derivatives	173.105	C8H15NO3	1188-21-2	66968.4	52108	30616.5	48100	32052	25236.9	52505	92505	40005	C02710	-
ML10171848	D-Arabinono-1,4-lactone	Others	148.037	C5H8O5	2782-09-4	74422.5	80260	61045	35990.8	37838.7	87725.1	16836	12949.1	30317.9	C00652	ko00053,ko01100
Lmtp004126	Myricetin-3-O-(6''-malony)glucoside	Flavonoids	566.091	C24H22O16	-	52505	122505	57505	47505	70005	57505	8122.09	7851.92	12505	-	-
mws0895	Genistein-7-O-Glucoside (Genistin)	Flavonoids	432.106	C21H20O10	529-59-9	78418.5	98592.8	54002.7	42740.1	49352.6	111696	9	9	9	C09126	ko00943
Lmzn006169	3,19-Dihydroxyurs-12-en-28-oic acid (Pomolic acid)	Terpenoids	472.355	C30H48O4	13849-91-7	168425	144669	117225	9	9	9	9	9	9	-	-
pmb2787	9-Oxo-10E,12Z-octadecadienoic acid	Lipids	294.219	C18H30O3	54232-59-6	112548	75120.3	64517	37441.2	24617.1	36658.5	27878.9	25977.2	24679	C14766	ko00591
pmb3064	3-O-p-Coumaroylquinic acid-O-glucoside	Phenolic acids	500.153	C22H28O13	-	71570.8	62505.4	67468.2	66046	42470.3	64205.7	17711.1	7850.41	23557.6	-	-
mws1589	D-Panose	Others	504.169	C18H32O16	33401-87-5	2528.81	42746.9	61049.4	40539.9	112505	51692.2	71476.8	23360.2	15489.5	C00713	-
pmn001689	9-Hydroxy-12-oxo-15(Z)-octadecenoic acid	Lipids	312.23	C18H32O4	-	69812.5	72821.1	54662.4	41607.4	39284	49322.4	33564	35181.2	22744.1	C21924	ko00592,ko01110
Lmsp003881	Kaempferol-3-O-rutinoside-7-O-rhamnoside	Flavonoids	740.216	C33H40O19	-	3949.92	4821.35	16801.9	3965.94	4918.4	6866.67	83837.2	154688	138978	-	-
mws0221	L-Cystine	Amino acids and derivatives	240.024	C6H12N2O4S2	56-89-3	32238.7	40304.2	62057.2	49891	58536.9	45168.7	47230.7	40475.6	42627.7	C00491	ko00270,ko01100,ko02010
mws0059	Quercetin-3-O-rutinoside (Rutin)*	Flavonoids	610.153	C27H30O16	153-18-4	41297.3	30702.7	23395.4	24348.6	15319.5	28676.1	71322.2	87254	92931.6	C05625	ko00944,ko01100,ko01110
pme1266	3-Methylxanthine	Nucleotides and derivatives	166.049	C6H6N4O2	1076-22-8	71886.8	42923.4	40245.8	69756.3	32206.8	57466.1	36992.4	39847.3	21432.9	C16357	ko00232,ko01100,ko01110
Lmgn000224	2-Methyl-3-oxosuccinic acid	Organic acids	146.022	C5H6O5	-	60733.5	74927.6	113567	25792.6	9	49281.1	24239	21844.5	41665.5	C06030	ko00660
mws0473	2-Methylsuccinic acid	Organic acids	132.042	C5H8O4	498-21-5	104050	57758.5	59057.4	40711.8	26685.5	46628.9	25508.1	29545	21161.9	-	-
Lmmn000806	Dimethylmalonic acid	Organic acids	132.042	C5H8O4	595-46-0	104050	57758.5	59057.4	40711.8	26685.5	46628.9	25508.1	29545	21161.9	-	-
Lmmn002164	Monomethyl succinate	Organic acids	132.042	C5H8O4	3878-55-5	104050	57758.5	59057.4	40711.8	26685.5	46628.9	25508.1	29545	21161.9	-	-
Lmrj002244	Cyclo(Pro-Pro)	Amino acids and derivatives	194.106	C10H14N2O2	6708-06-1	51053.8	32289.3	22751.1	21487.4	28996.8	25103.8	101470	76759.4	50646.3	-	-
Lmbp002309	Sinapaldehyde-4-O-Glucoside	Phenolic acids	370.126	C17H22O9	154461-65-1	58548.9	91833.5	63012.7	56359	57685	82892.3	9	9	9	-	-
MWSmce468	2-hydroxymethyl benzoic acid	Phenolic acids	152.047	C8H8O3	612-20-4	29335.6	37697.1	40474.7	31327.1	23271.6	9	96186.3	64131.6	87287.9	C10804	-
mws1094	Aromadendrin (Dihydrokaempferol)	Flavonoids	288.063	C15H12O6	480-20-6	15716.4	21575.5	18764.6	14670.1	16421.1	18142.5	102521	95335.4	102968	C00974	ko00941,ko01100,ko01110
Lmyn012771	3-Oxoolean-18-en-28-oic acid (Moronic acid)	Terpenoids	454.345	C30H46O3	6713-27-5	54049.3	78120.1	44483	62002.5	49807.7	46296.9	22674.1	18143.8	22214.2	-	-
HJAP128	Isorhamnetin-3-O-rutinoside-7-O-rhamnoside	Flavonoids	770.227	C34H42O20	-	4957.19	4955.94	1981.93	3034.04	4070.07	2505	92505	127505	155005	-	-
Lmxn006423	2(3H)-Benzothiazolone	Alkaloids	151.009	C7H5NOS	934-34-9	30365.5	16932.8	16707.5	29089.6	23348.6	25217.5	88357.1	125701	39715	-	-
MWSmce455	Vanillic acid methyl ester	Phenolic acids	182.058	C9H10O4	3943-74-6	47903.5	58342.2	47382.5	34228.7	34096.9	44671.1	43586.5	45832.1	37491.4	-	-
pme0321	Kaempferol-7-O-rhamnoside	Flavonoids	432.106	C21H20O10	20196-89-8	46029.5	37470.4	61573.4	52920.9	40537.2	77676.9	15176.9	26927.9	33423	-	-
pmb3032	Tricin-7-O-(2''-Malonyl)rhamnoside	Flavonoids	562.132	C26H26O14	-	47808.4	61869.5	53499.6	55346.9	43506.7	56720.5	15088.5	25571.3	32215.1	-	-
pmb2653	DMelezitose O-rhamnoside	Others	650.227	C24H42O20	-	23065.1	26198.5	25621	53545.5	146506	60021	24097	13323.2	14099.9	-	-
Wafn015217	Hydroxyicosanoic Acid	Lipids	328.298	C20H40O3	-	11384.2	14189.6	10556.5	76911.4	82624	63608.8	47351.6	48351.9	31254	-	-
pme3882	2'-Deoxyuridine	Nucleotides and derivatives	228.075	C9H12N2O5	951-78-0	62873.7	73779.8	63734.3	27597.4	27757.9	29463.8	39487.5	25995.4	35290.1	C00526	ko00240,ko01100,ko01232,ko02010
pma0948	Phenylethanolamine	Alkaloids	137.084	C8H11NO	7568-93-6	86459.7	41825.8	71601.1	26239.8	18378.6	34888.1	42060.1	36609.1	25536.3	C02735	-
Lmhp005784	p-Coumaroylferuloylcadaverine	Alkaloids	424.2	C24H28N2O5	-	55854.4	53315.3	60469.6	63302	40582.4	57567.2	15978.1	12636.8	22908.9	-	-
Li512111	Isorhamnetin-3-O-(6''-acetylglucoside)	Flavonoids	520.122	C24H24O13	-	9	93213.2	93790.6	98812.9	9	95070	9	9	9	-	-
Lmyp003026	2,4-Dihydroxy-7-methoxy-1,4-benzoxazin-3(4H)-one (DIMBOA)	Alkaloids	211.048	C9H9NO5	15893-52-4	53406	37793.7	38269.7	41782.5	9	47946.3	9	97986.8	63708.3	C04720	-
mws1012	Coumarin	Lignans and Coumarins	146.037	C9H6O2	91-64-5	24025.2	22782.4	21069	28767.3	43149.1	37796.5	69836.9	87009.1	46133.2	C05851	ko00999,ko01110
Lmyp003024	(2-Oxo-3H-1,3-benzoxazol-6-yl)acetate	Alkaloids	193.037	C9H7NO4	-	21819	26279.3	29440	55427.5	48349.6	46975	56789.3	58349.1	33923.4	-	-
Lmyp003301	4-O-Methyl-DIBOA-Glucoside	Alkaloids	357.106	C15H19NO9	-	44329.6	79747.6	40128.7	57505	35967.6	46619.3	37505	12505	22443.2	-	-
Lmyp001375	BOA-6-O-glucoside	Alkaloids	313.08	C13H15NO8	-	60352.3	60893.5	46982.8	23540.9	30359.9	42972.3	39418.2	34569.3	30162.6	-	-
mws0251	Thymine	Nucleotides and derivatives	126.043	C5H6N2O2	65-71-4	55197	38440.2	30775.8	54420.5	40341.1	42786.3	41188.5	34906.1	31073.6	C00178	ko00240,ko01100,ko01232
Lmjp003731	3,4-O-Dicaffeoylquinic Acid Methyl Ester*	Phenolic acids	530.142	C26H26O12	-	106440	33015.9	51594.6	37394.9	59719.2	79334.3	9	9	9	-	-
Lmjp003822	3,5-O-Dicaffeoylquinic Acid Methyl Ester*	Phenolic acids	530.142	C26H26O12	159934-13-1	106440	33015.9	51594.6	37394.9	59719.2	79334.3	9	9	9	-	-
pmn001319	1-O-Feruloyl-3-O-p-Coumaroylglycerol	Phenolic acids	414.132	C22H22O8	-	39575.2	71704	45681.5	54658.7	37355.3	52380.7	21296.1	22271	21371.7	-	-
Zmgn002106	N-Acetyl-L-phenylalanine	Amino acids and derivatives	207.089	C11H13NO3	2018-61-3	55344.3	58063.3	45992.5	30741	25664.6	68992	33971.3	26538.6	18426.6	C03519	ko00360,ko01100
mws0704	O-Phosphorylethanolamine	Alkaloids	141.019	C2H8NO4P	1071-23-4	36950.6	55815.1	66916.7	30310.4	32825.5	32828.6	40652.5	28255.9	34901	C00346	ko00563,ko00564,ko00600,ko01100
Lmsn015919	Phytic acid	Organic acids	659.861	C6H18O24P6	83-86-3	39126	35472.3	33855.6	42227.1	42666.1	43426.8	38909.6	35849	47812.2	C01204	ko00562,ko01100,ko04070
Lmzn106829	3-Oxolup-20(29)-en-28-oic acid (Betulonic acid)	Terpenoids	454.345	C30H46O3	4481-62-3	35673.1	38073.2	9	60469.8	49170.3	60330	25553.9	51755.3	36367.4	-	-
pme3034	Ethylmalonic acid	Organic acids	132.042	C5H8O4	601-75-2	103168	70556	69445.6	4436.99	28187.1	48908.6	3185.03	3819.88	23245.2	-	-
Lmhp007836	LysoPE 16:3	Lipids	447.239	C21H38NO7P	-	9257.18	9117.62	11063.6	19575.6	18396.8	21615.1	67561.3	148232	46767.7	-	-
MWSslk140	N-Acetyl-L-Methionine	Amino acids and derivatives	191.062	C7H13NO3S	65-82-7	61657.9	46764.4	35235.4	44000.1	29137.9	59798.5	26434.4	26986.7	21500	C02712	-
Hmqp000191	Planteose	Others	504.169	C18H32O16	470-57-5	17302.8	25667.7	46587.6	58228.7	89463	37047.4	19646.2	16000.7	39989.7	C03848	-
pmn001583	Quercetin-3-O-robinobioside*	Flavonoids	610.153	C27H30O16	52525-35-6	39299.3	35606.8	30377.7	30372.9	10634.7	25664.6	54010.8	66815.5	56210.2	-	-
MWS3046	3-(3-Hydroxyphenyl)-3-hydroxypropanoic acid	Phenolic acids	182.058	C9H10O4	3247-75-4	44976.3	47789.8	62170.2	40196.7	27363.2	44871.5	30516.6	31989.4	18953.8	-	-
Jmwp003339	2-Phenylethy-1-O-β-D-glucoside	Phenolic acids	284.126	C14H20O6	18997-54-1	34136.5	43619	41363	45480	50477.5	53428.5	19766.9	31887.5	27207	-	-
pmb0501	Agmatine	Alkaloids	130.122	C5H14N4	306-60-5	25334.9	37829.4	23385.6	69364.3	25677.4	35988	31653.7	55755.2	40573.5	C00179	ko00330,ko01100
pmb0620	Chrysoeriol-6,8-di-C-glucoside-7-O-glucoside	Flavonoids	786.222	C34H42O21	-	46711.4	51210.3	58552.4	35960.3	40550	44737.9	4527.17	20665.5	40005	-	-
pme3967	2-(Dimethylamino)guanosine	Nucleotides and derivatives	311.123	C12H17N5O5	2140-67-2	9	26366.8	33214.7	29472.6	25971.5	20193.4	64272.6	91195.1	51249.6	-	-
Li512113	Maleoyl-caffeoylquinic acid	Phenolic acids	452.096	C20H20O12	-	60530.6	50893.1	58250.5	55707	59591.4	55578.2	9	9	9	-	-
Lmyn008503	Octanoic acid	Lipids	144.115	C8H16O2	124-07-2	24937.3	13535	11867.3	28795.4	37244.5	32272.3	62286.5	83595	44910.8	C06423	ko00061,ko00785,ko01100,ko01240
Lmbp003668	Kaempferol-3-O-arabinoside	Flavonoids	418.09	C20H18O10	-	73028	69563.3	51382.5	56587.1	44839.4	43238.3	9	9	9	-	-
mws1075	7-Methoxycoumarin	Lignans and Coumarins	176.047	C10H8O3	531-59-9	32532.3	29223.7	31375.4	26313.6	28269.5	31381.7	50728	73072.4	34713.5	C09268	-
pmb1587	4-Hydroxy-3,5-diisopropylbenzaldehyde	Phenolic acids	206.131	C13H18O2	10537-86-7	30959	21430.9	20590.5	35040.5	39320.5	36769.3	47802.5	68782.9	33638.9	-	-
HJAP048	2,4,5-Trimethoxybenzoic acid	Phenolic acids	212.069	C10H12O5	-	46060.2	68019.4	33956.6	77330.1	34891.5	40253.8	12505	12498.3	8040.57	-	-
mws0919	Kaempferol-3-O-rhamnoside (Afzelin)(Kaempferin)	Flavonoids	432.106	C21H20O10	482-39-3	43073.8	30602	51399.7	51438.6	34942.2	73272	9	23502	22301.5	C16911	ko00944
MWSmce598	Maltopentaose	Others	828.275	C30H52O26	34620-76-3	12192.3	21042.6	40203	62973	64956.2	38108.6	39925.7	28798.5	22334.6	-	-
pmp000441	3-Hydroxy-11-oxours-12-en-28-oic acid (11-Keto-ursolic acid)	Terpenoids	470.34	C30H46O4	105870-59-5	53322.4	31910	39476.9	61574.9	50995.2	45499.1	11222.1	20962	10506.8	-	-
pmp001257	Tridecanoylglycine	Amino acids and derivatives	271.215	C15H29NO3	-	20419.7	36067.2	37505	46590.5	38719	63080.8	19218.7	28075.9	34555.8	-	-
pme3007	Uridine 5'-diphosphate	Nucleotides and derivatives	404.002	C9H14N2O12P2	27821-45-0	45970.6	26970.1	43764.8	26063.8	32690.5	49487.2	33658.4	34347.1	26434.9	C00015	ko00240,ko00908,ko01100,ko01232,ko01240
Lmsn003628	6'-O-Sinapoylsucrose	Phenolic acids	548.174	C23H32O15	-	24930.4	144807	17329.9	28767.6	28109.6	17822.4	35005	10694.4	11487.9	-	-
Lmcn009122	(7Z)-Hexadecenoic acid	Lipids	254.225	C16H30O2	2416-19-5	27560.1	30394.1	34150.2	37529.1	25547.6	30285.6	72079.1	24337.7	32667.3	-	-
pmb0666	Isovitexin-7-O-(6''-sinapoyl)glucoside	Flavonoids	800.216	C38H40O19	-	39298.2	52505	51642.5	16996.2	42505	41775.4	34046.4	9	35005	-	-
mws0145	O-Anisic acid (2-Methoxybenzoic acid)	Phenolic acids	152.047	C8H8O3	529-75-9	24430.1	83871	61951.9	30170.4	91034.4	16925.5	677.7	2643.59	2059.24	-	-
Lmmp003767	Kaempferol-7-O-glucuronide	Flavonoids	462.08	C21H18O12	-	9	9	9	52167.9	59821.8	34410.1	52124.2	71892	39045.2	-	-
pmn001519	Galloyl Methyl gallate	Phenolic acids	336.048	C15H12O9	-	9	9	9	17556.6	203098	2660.66	25196.1	27857.8	32935.3	-	-
Lmyp003317	6,7-Dimethoxy-2-benzoxazolinone (DMBOA)	Alkaloids	195.053	C9H9NO4	29550-09-2	38599	29883.3	27699.5	48341.1	45311	50005	25005	27052.1	11623.3	-	-
Zmcn005156	4,5-O-Dicaffeoylquinic Acid Methyl Ester	Phenolic acids	530.142	C26H26O12	-	80116.5	52376.6	97765.6	13010.1	22415	37026.5	9	9	9	-	-
Lmgn002253	Syringoylcaffeoylquinic acid-D-glucose	Phenolic acids	696.19	C31H36O18	-	66457	42951.8	61555	45612.6	20391.4	40140.3	4912.77	3845.2	10721	-	-
Jmzp008213	Dehydrodiisoeugenol	Lignans and Coumarins	326.152	C20H22O4	2680-81-1	13284.8	9681.29	9	38285.1	14731.5	25422.2	55163.1	74349.7	57628.3	C10650	-
Lmmp002013	Dihydroferuloylputrescine	Alkaloids	266.163	C14H22N2O3	-	56653.9	40963.8	33660.9	34574.1	13443.8	64662	8011.7	11001.6	24331.5	-	-
mws2105	Benzyl salicylate	Phenolic acids	228.079	C14H12O3	118-58-1	35379.9	16835.2	32417.4	39703.2	34136.4	17819.3	31335.9	48110.5	31050.2	-	-
pmb0603	Chrysoeriol-7,4'-di-O-glucoside	Flavonoids	624.169	C28H32O16	-	27782	33000.9	42040.3	22287.1	21596.9	43211.9	29225.8	20363.4	46745.8	-	-
pme0500	D-Melezitose	Others	504.169	C18H32O16	597-12-6	44781.4	52088.4	32110.4	24244.9	50005	29760.1	18924.5	6770.26	18867.4	C08243	-
Lmbn004240	9,10-Dihydroxy-12,13-epoxyoctadecanoic acid	Lipids	330.241	C18H34O5	-	39563.6	47418.4	37502.2	32614.6	20715.7	28635.7	23305.5	27042.7	20720.2	C14837	ko00591
mws0967	5,6,15-Trihydroxy-7,9,11,13-eicosatetraenoic acid	Lipids	352.225	C20H32O5	89663-86-5	17472.5	44597.9	56221.1	35153.8	26602.8	23622.8	23258.8	22339.6	20085	C06314	ko00590
MWSmce264	Hydroxytyrosol	Phenolic acids	154.063	C8H10O3	10597-60-1	13240.3	58644.8	36687.5	35322	38750.2	24570.5	23486.4	17897.3	18358.2	-	-
MWS3036	3-Hydroxyglutaric acid	Organic acids	148.037	C5H8O5	638-18-6	47711.7	40179.1	68876.6	38255.8	37762.5	32988.2	9	9	9	-	-
Hmbn005456	1-O-Caffeoyl-3-O-p-coumaroylglycerol	Phenolic acids	400.116	C21H20O8	-	29032.4	52510.6	43158.2	32463.1	27907.6	34537.8	14924.7	13244.7	15539	-	-
mws0874	3'-Adenylic Acid	Nucleotides and derivatives	347.063	C10H14N5O7P	84-21-9	62248.5	55751.8	22285.8	11096.3	16613.8	10513.7	10352.8	32532.8	40322.8	C01367	ko00230,ko01100
Zmgn000173	D-Ribose	Others	150.053	C5H10O5	50-69-1	47009.7	37717.9	54540.2	28733.6	32065.6	23896.8	13231.2	7840.4	14943.4	C00121	ko00030,ko01100,ko02010
Lmgn000242	4,5,6-Trihydroxy-2-oxohexanoic acid	Organic acids	178.048	C6H10O6	56742-44-0	61235.3	43910.1	64212.8	18341.8	20287.2	38862.1	2326.6	3067.06	7252.94	C01216	ko00052,ko01100
mws1024	p-Coumaraldehyde	Phenolic acids	148.052	C9H8O2	2538-87-6	45750.1	45229.4	31995.1	21353.6	20463.1	26302	23470.9	19792.7	25066.6	C05608	ko00940,ko01100,ko01110
Lmmp007480	2,4,4'-trihydroxychalcone	Flavonoids	256.074	C15H12O4	-	60910.1	34936.5	40069.1	53580.1	21923.1	26804.1	12551.2	9	8629.75	-	-
pmb2786	9-Hydroxy-10,12,15-octadecatrienoic acid	Lipids	294.219	C18H30O3	89886-42-0	82590.8	47480	38468.5	19051	13331.5	24095.3	9654.66	11442.5	11638.6	C16326	ko00592
Lmbn005443	13-KODE; (9Z,11E)-13-Oxooctadeca-9,11-dienoic acid	Lipids	294.219	C18H30O3	54739-30-9	76832.2	57069.3	38412.5	19328	11779.3	20995.7	11849.9	9819.75	10862.2	C14765	ko00591
pme0275	4-Oxopentanoic Acid	Organic acids	116.047	C5H8O3	123-76-2	29479.5	26944.9	26351.8	33172.6	29824.1	27403.9	29076.5	33279.3	19169.4	-	-
YC512117	Stearidonic acid	Lipids	276.209	C18H28O2	20290-75-9	14553.1	17331.4	30461.8	11904.8	19246.8	35652.8	43669.4	46779.8	35031.4	C16300	ko00592,ko01110
Cmpp007319	7-Methoxy-5-Prenyloxycoumarin	Lignans and Coumarins	260.105	C15H16O4	35590-41-1	25869.8	21617.5	18332	21502.5	20449.5	25124.1	47316.7	51939.5	18414.7	-	-
pmb0613	Apigenin-6,8-di-C-glucoside-4'-O-glucoside	Flavonoids	756.211	C33H40O20	-	17836.4	39655.4	30629.1	39364.1	8193.78	17705.7	25478.4	36746	30573.1	-	-
HJAP058	5,6,7,4'-Tetramethoxyflavanone	Flavonoids	344.126	C19H20O6	2569-77-9	22483.1	28148.3	29000.3	49350.7	25909.8	25681.7	23952	24229.8	16568	C15118	-
mws1436	1,18-Octadecanediol	Lipids	286.287	C18H38O2	3155-43-9	21282.5	18178.6	17231	27316.8	25269.7	27615.5	34431.8	41641.8	28427.2	-	-
pme1261	D-Panthenol	Others	205.131	C9H19NO4	81-13-0	27187.2	8778.26	20321.8	16835	14832.2	20067.8	43558.8	56000.3	32129.2	C05944	ko00770
Zmtn001464	4,8-Dihydroxyquinoline-2-carboxylic acid	Organic acids	205.037	C10H7NO4	59-00-7	96616.7	35286	42224	29179	24078	10210.7	9	9	9	C02470	ko00380
MWS5083	Flavin Single Nucleotide(FMN)	Nucleotides and derivatives	456.105	C17H21N4O9P	6184-17-4	56992.2	46082	38402.3	9	9	9	42106.2	19323.9	33007.6	C00061	ko00190,ko00740,ko01100,ko01110,ko01240
Hmcp002539	Isorhamnetin-3-O-rhamnoside	Flavonoids	462.116	C22H22O11	-	20643.9	26151	31467.4	28743.1	14008.1	18521.5	19318.2	31084.2	43488.9	-	-
Hmmp002073	Apigenin-7-O-rutinoside-4'-O-Sophoroside	Flavonoids	902.269	C39H50O24	-	9	9	9	9	9	9	50167.3	89036	92526.3	-	-
ML10195036	3-Dehydrosphinganine	Lipids	299.282	C18H37NO2	16105-69-4	28744.6	27233.5	30037.3	20875.3	19677.4	28878.4	23618.8	18811.6	31179.4	C02934	ko00600,ko01100
Lmsn003778	1-O-Caffeoyl-4-O-galloyl-β-D-glucose	Phenolic acids	494.106	C22H22O13	-	14847	14809.3	25392.4	20901.4	15815.2	7530.47	13787.7	73713.4	34754.6	-	-
Lmgp005868	Chrysoeriol-7-O-(6''-feruloyl)glucoside	Flavonoids	638.164	C32H30O14	-	37785.1	31653.4	24769.5	35367.4	20226.9	51067.3	2838.55	7411.65	6831.36	-	-
mws1433	N-Feruloyltyramine	Alkaloids	313.131	C18H19NO4	66648-43-9	46260.3	35567	34329.1	23600.2	27842	49221.2	9	9	9	C02717	-
pmb0037	Hordenine	Alkaloids	165.115	C10H15NO	539-15-1	18978.2	26950.5	23095.2	5582.86	22382.5	20924.3	33047.5	32533.8	31615.7	C06199	ko00350,ko01100
MWS5185	2',4'-Dihydroxyacetophenone*	Phenolic acids	152.047	C8H8O3	89-84-9	19516	13015.6	8727.01	20285.4	17448	15145.6	47981.2	49565.9	19687.2	C03663	-
pme2244	3-Indolepropionic acid	Alkaloids	189.079	C11H11NO2	830-96-6	56164.8	34635.7	26324.3	22047.1	14601.1	22047.5	2590.59	13852.8	18360.2	-	-
Lmdp002381	Genipin	Terpenoids	226.084	C11H14O5	6902-77-8	24131.7	52223.7	9	9	9	9	65005	50005	13923.7	C09780	-
Lmxn007456	Acerosin	Flavonoids	360.084	C18H16O8	15835-74-2	86118.9	13591.6	10963.4	17465.5	16891.8	18490.8	13480.1	12980.7	14820.5	C09982	-
Hmmp006067	Oleanolic acid-3-O-glucosyl(1→2)glucoside	Terpenoids	780.466	C42H68O13	-	45158.9	38516.3	37128.3	26174.6	19965.9	22699.7	2268.3	8708.67	2592.88	-	-
mws5037	L-Alanyl-L-leucine	Amino acids and derivatives	202.132	C9H18N2O3	3303-34-2	61274.9	49149.1	33371.8	9	24949.5	32531.6	9	9	9	-	-
Zmdp000976	S-(2-Carboxypropyl)cysteine	Amino acids and derivatives	207.056	C7H13NO4S	6852-42-2	46592.4	30243.1	31620.2	28846	3636.81	37650.9	4679.51	10082	5030.63	-	-
MA10012327	D-Sphingosine	Lipids	299.282	C18H37NO2	123-78-4	22078	25581	18998.9	27593.3	19692.1	26025.8	16550.1	17563.4	18670.3	C00319	ko00600,ko01100
pmb0803	Pyridoxine-5'-O-(6''-feruloyl)glucoside	Others	507.174	C24H29NO11	-	22231.6	33632.3	50291.7	21115.8	19753.1	27354.1	732.368	2505	11854.1	-	-
Hmlp001270	2,3-Di-O-Galloyl-β-D-glucose	Phenolic acids	484.085	C20H20O14	-	20245.5	9	33966.6	32803.5	35322.1	31626.5	10667.4	9	24001.2	-	-
HJN102	3,4,5-Tricaffeoylquinic acid	Phenolic acids	678.159	C34H30O15	86632-03-3	38614	14661.5	20774	17552.7	27297.7	32834	8710.77	13302.7	14738.5	-	-
pmb2975	Hesperetin-3'-O-glucuronide	Flavonoids	478.147	C23H26O11	1237479-05-8	7892.63	18723.4	16786.9	34956.1	39259.8	32891.7	1189.06	10749.1	22319.4	-	-
Lmbn005822	9,10-DHOME; (12Z)-9,10-Dihydroxyoctadec-12-enoic acid	Lipids	314.246	C18H34O4	263399-34-4	34781.7	27630.3	21524.4	17902.8	16702.5	21509.3	11593.6	18088.9	14591.7	C14828	ko00591
MWSmce363	2,5-Dihydroxyacetophenone*	Phenolic acids	152.047	C8H8O3	490-78-8	74493.6	53522.8	56243.3	9	9	9	9	9	9	-	-
Lmtn001630	2-Glucosyloxy-2-phenylacetic acid amide	Alkaloids	313.116	C14H19NO7	-	23080.7	38536.4	33778.3	21118.4	17164.1	23145.5	5573.03	2684.22	19147.6	-	-
MWS2066	1-Naphthol*	Phenolic acids	144.058	C10H8O	90-15-3	17914.3	11501.8	8277.51	16831.2	12901.9	12489.5	29756	47240.5	25160.3	C11714	-
mws5045	12-Hydroxydodecanoic acid	Lipids	216.173	C12H24O3	505-95-3	14115.4	12339.9	8860.65	12425	28608.5	21069.9	23303.1	25809.8	34424.8	C08317	-
MWS1875	2-Naphthol*	Phenolic acids	144.058	C10H8O	135-19-3	18930.1	10848.4	11312.5	13381.5	13385.3	14743.9	29048.6	46154	22354.8	C11713	-
pmb2855	L-Glutamine-O-glycoside	Amino acids and derivatives	308.122	C11H20N2O8	-	35666	2918.57	45564.2	14558.5	9	12201.5	40167	15275.2	13259.8	-	-
Lmhp009526	2-α-Linolenoyl-glycerol-1-O-glucoside*	Lipids	514.314	C27H46O9	-	23418.8	25577.9	26566.8	22859	23602.4	24492.2	6114.82	14743.2	10387.1	-	-
Lmyn002540	Dioxindole-3-acetyl-3-O-glucoside	Alkaloids	369.106	C16H19NO9	-	28681.5	32646.4	27942.2	27282.8	28147.5	29890.7	9	9	9	-	-
Zmyn006119	Avenanthramide B	Alkaloids	329.09	C17H15NO6	108605-69-2	18663.1	22118.2	26791.9	19293.8	5993.43	25846.3	25730.7	6312.3	23665.2	-	-
MWSmce486	Manninotriose	Others	504.169	C18H32O16	13382-86-0	20267.1	15402.5	7505	9177.43	43398.8	7505	34256.8	10666.7	22694	C05404	ko00052,ko01100
mws1297	Benzyl glucoside	Phenolic acids	270.11	C13H18O6	4304-12-5	22916	38541.6	35582.2	16932.3	18898.4	21786.9	2310.46	5185.61	7008.5	-	-
Zmpn000095	Sorbitol-6-phosphate	Others	262.045	C6H15O9P	20479-58-7	23991.7	22788	22788	22350.9	20805.4	10907.7	4801.85	19909.6	18753.7	C01096	ko00051,ko01100
Lmqp012453	3-Hydroxyurs-12-en-28-aldehyde (Ursolaldehyde)	Terpenoids	440.365	C30H48O2	-	23238.3	29177.9	12580.1	23053.2	32897.2	24533.5	7742.58	6029.53	7551.74	-	-
Hmlp002821	Myricetin-3-O-glucuronide	Flavonoids	494.07	C21H18O14	77363-65-6	30005	17772.4	13361.6	23064.9	27449.6	12529.4	15005	6190.12	20005	-	-
pmf0289	Riboprine	Nucleotides and derivatives	335.159	C15H21N5O4	7724-76-7	17138	38784.2	24992.9	9181.48	14066.4	17505	5859.19	22505	15005	C16427	ko00908,ko01110
Lmbn004790	Methyl 3-(3-hydroxy-4-methoxyphenyl)propanoate	Phenolic acids	210.089	C11H14O4	129150-61-4	30812.5	18141.3	18052.2	21759.2	9	15794.6	34984.8	10127.7	10634.7	-	-
MWS1877	4-tert-Octylphenol	Phenolic acids	206.167	C14H22O	140-66-9	17640	14869.9	19377	17638.1	16667	15013.7	17720.8	20619.5	20576.3	C14205	-
Lmbn001288	2-Hydroxy-2-methyl-3-oxobutanoic acid	Organic acids	132.042	C5H8O4	71698-08-3	29730.1	26185.8	20387	24245.1	19616.4	35121.5	9	9	9	C06010	ko00290,ko00650,ko00660,ko00770,ko01100,ko01110,ko01210,ko01230
pmb2643	Myristoleic acid	Lipids	226.193	C14H26O2	544-64-9	13126.7	10211.9	7104.3	11872.6	9963.88	13845.8	65272.3	13752.6	7868.99	C08322	-
Lmhn002573	Sinapoylglucuronic acid	Phenolic acids	400.101	C17H20O11	-	27932.3	33602.8	25652.3	10488.5	13893.5	20847.5	8084.96	4702.35	4041.31	-	-
pme0309	3-O-Methylgallic Acid	Phenolic acids	184.037	C8H8O5	3934-84-7	9	34683.9	11087.8	9	89816.1	12458	9	9	9	C05616	-
pme2601	3-Hydroxypropanoic acid	Organic acids	90.0317	C3H6O3	503-66-2	27505	24479.5	27594.5	9	9	9	15234.9	32476.8	19705.5	C01013	ko00240,ko00410,ko00640,ko01100,ko01200
MWS0611	D-Alanyl-D-Alanine	Amino acids and derivatives	160.085	C6H12N2O3	923-16-0	5059.86	13762.8	13664.1	20344.1	31203.6	13564.1	20750.8	7464.82	19666.1	C00993	ko00470,ko01100
Hmqn002118	7-Hydroxycoumarin;Umbelliferone	Lignans and Coumarins	162.032	C9H6O3	93-35-6	28037.3	15828	21813.2	10194.4	12242.4	29935.8	9	21760.9	2999.74	C09315	ko00999,ko01110
Lmhp009773	1-α-Linolenoyl-glycerol-3-O-glucoside*	Lipids	514.314	C27H46O9	-	28757.4	21489.5	21317.1	16447.6	18574	14578.8	6585.47	5602.4	9212.12	-	-
pmn001669	Methyl sinapate	Phenolic acids	238.084	C12H14O5	20733-94-2	25935.1	21612.5	22713.3	12227.5	10016.2	23213	7821.7	3704.99	7810.9	-	-
Lmbn005487	12,13-DHOME; (9Z)-12,13-Dihydroxyoctadec-9-enoic acid	Lipids	314.246	C18H34O4	263399-35-5	13868.8	18011.6	15550.5	21161.6	22299.4	27679.8	6204.75	5962.74	9	C14829	ko00591
Hmqp006221	13-Hydroxy-9Z,11E-octadecadienoic acid	Lipids	310.251	C19H34O3	18104-45-5	36387.5	18236.4	17908.7	9617.81	6211.39	9913.86	7067.2	1966.25	19122.9	-	-
ML10198895	N-Methylglycine	Amino acids and derivatives	89.0477	C3H7NO2	107-97-1	11528.7	11615.1	20494.1	15331	14492	6106.07	16066	17370.7	10852.1	C00213	ko00260,ko00330,ko01100
Zmyn002323	2-Hydroxyphenylacetic acid	Organic acids	152.047	C8H8O3	614-75-5	18179.8	11645.5	10233	11495	14994.5	13011.9	24350.9	9	17855.1	C05852	ko00360,ko01100
Lmsp008392	4',5-Dihydroxy-3',5'-dimethoxyflavone	Flavonoids	314.079	C17H14O6	-	21073.2	17016.1	25260.2	17004.7	12377.2	17650.1	1975.13	949.417	5291.35	-	-
MWS0550	Cinnamaldehyde	Phenolic acids	132.058	C9H8O	14371-10-9	58751.2	54324.8	9	9	9	9	9	9	9	C00903	ko00940,ko01100,ko01110
mws0361	Palmitoleic Acid	Lipids	254.225	C16H30O2	373-49-9	9049.38	7373.49	10382.7	9828.08	7781.48	11115.8	22285.5	7423.52	8237.92	C08362	ko00061,ko01100
MWS5206	4-Hydroxyphenyllactic Acid	Phenolic acids	182.058	C9H10O4	306-23-0	8937.52	9246.59	13279.9	8963.14	6838.79	24178.4	8466.55	3955.85	7977.21	C03672	-
Zmgn001448	2-Propylmalic Acid	Organic acids	176.069	C7H12O5	-	14652.2	12669.2	9	17956.1	10577	11074.5	6506.33	11226.8	5472.65	C05994	ko00620
Lmbn001754	3-Isopropylmalic Acid	Organic acids	176.069	C7H12O5	921-28-8	14652.2	12669.2	9	17956.1	10577	11074.5	6506.33	11226.8	5472.65	C04411	ko00290,ko01100,ko01110,ko01210,ko01230
Lmhp009368	LysoPC 22:6	Lipids	567.332	C30H50NO7P	-	6580.92	7694.87	6863.6	17659.3	8675.82	9	20266.3	9	20986.9	-	-
HJN037	4-O-Methylgallic Acid	Phenolic acids	184.037	C8H8O5	4319-02-2	11612.3	7462.19	14037.4	11300.3	9623.61	9	12505	8717.49	11022.1	-	-
HJAP127	Quercetin-3-O-(2''-O-Rhamnosyl)rutinoside	Flavonoids	756.211	C33H40O20	55696-57-6	9	918.158	2505	6033.95	2505	5005	13900.3	30639	19967.5	-	-
Zmpn003698	11,14,17-Eicosatrienoic acid	Lipids	306.256	C20H34O2	17046-59-2	2412.36	7855.71	16062.7	10786.9	9385.71	14725.9	3003.57	2460.66	10869.3	C16522	ko01040
Lmsn008066	1,2,3,19,23-Pentahydroxyurs-12-en-28-oic acid	Terpenoids	520.34	C30H48O7	-	27907.4	26966.8	20079	9	9	9	9	9	9	-	-
Wafn002081	Dihydroxybenzoyl xyloside	Phenolic acids	286.069	C12H14O8	-	8229.06	10355.1	11578.1	8194.62	9	17739.3	6802.71	3864.35	6963.41	-	-
Hmmp002169	Luteolin-5,7-di-O-rutinoside	Flavonoids	902.269	C39H50O24	-	9	9	9	35005	5718.81	8738.38	6738.02	5928.95	10773.2	-	-
MWS4471	N-Alpha-Acetyl-L-Asparagine	Amino acids and derivatives	174.064	C6H10N2O4	4033-40-3	10379.9	7134.64	8303.44	8012.67	8585.68	10290.6	6211.63	6328.39	4348.46	-	-
MWS3035	N-Methyl-L-Glutamate	Amino acids and derivatives	161.069	C6H11NO4	35989-16-3	12845.9	9634.75	19614.3	7712.45	4599.06	11418.9	9	9	9	C01046	ko01100
Hmln002355	5'-Methoxymatairesinoside	Lignans and Coumarins	550.205	C27H34O12	1691201-82-7	9	9	9	9	12790.6	10398	6765.86	6580.02	9	-	-

## Sheet: Table S4
Table S4. Metabolite statistics for K-means clustering analysis.
Sub Class	Index	Formula	Compounds	Class I	CAS	CK1	CK2	CK3	Bagasse1	Bagasse2	Bagasse3	DI1	DI2	DI3
1	Lmhp009802	C25H46NO7P	LysoPE 20:3(2n isomer)	Lipids	-	1.12615e+06	3.6338e+06	5.66366e+06	5.73664e+06	7.76309e+06	8.20997e+06	1.26891e+07	1.18007e+07	1.3828e+07
1	Lmhp009890	C28H52NO7P	LysoPC 20:3	Lipids	1199257-41-4	3.05175e+06	8.37638e+06	1.39609e+07	1.59727e+07	1.67534e+07	1.95083e+07	2.1211e+07	2.10248e+07	2.22179e+07
1	mws0182	C8H8O3	4-Hydroxyphenylacetic acid	Phenolic acids	156-38-7	701927	956313	870823	667338	550582	774366	1.91993e+06	1.63317e+06	2.42135e+06
1	Lmhp008718	C25H48NO7P	LysoPC 17:2	Lipids	-	854186	894965	970819	1.77505e+06	1.55697e+06	1.54427e+06	8.26929e+06	5.85611e+06	1.13914e+07
1	pme3207	C6H6O4	Muconic acid	Organic acids	1119-72-8	6.86637e+06	8.97292e+06	1.21618e+07	3.14515e+07	3.92854e+07	1.9274e+07	5.04329e+07	4.77145e+07	4.74243e+07
1	Lmhp009464	C22H44NO7P	LysoPE 17:1(2n isomer)	Lipids	-	1.85479e+06	3.16607e+06	3.25239e+06	7.7986e+06	6.08006e+06	6.20489e+06	1.81949e+07	9.11308e+06	1.72737e+07
1	Lmhp010514	C25H48NO7P	LysoPE 20:2(2n isomer)	Lipids	-	619800	666991	861017	718233	485834	625348	1.80025e+06	1.67087e+06	2.04758e+06
1	Lmhp010162	C22H46NO7P	LysoPE 17:0	Lipids	-	285067	79215.6	86176.8	355701	273841	1.0938e+06	2.10757e+06	2.01892e+06	905215
1	HJAP052	C10H12O4	2,4,5-Trimethoxybenzaldehyde	Phenolic acids	4460-86-0	268821	189896	155350	299709	303975	338335	779313	1.04466e+06	342884
1	Lmhp010040	C25H46NO7P	LysoPE 20:3	Lipids	-	961883	3.51658e+06	5.56504e+06	5.91674e+06	7.87854e+06	8.21661e+06	1.21307e+07	1.18801e+07	1.35935e+07
1	pme1841	C5H14N2	Cadaverine	Alkaloids	462-94-2	483694	543182	627045	3.10362e+06	3.11022e+06	3.06995e+06	6.78888e+06	4.94355e+06	6.88213e+06
1	MWS20145	C21H22O11	Eriodictyol-7-O-glucoside	Flavonoids	38965-51-4	632505	488666	458856	641448	387302	618096	2566090	1.27761e+06	1.42545e+06
1	Lmhp008885	C20H42NO7P	LysoPE 15:0(2n isomer)	Lipids	-	1.00307e+06	1.91458e+06	1.77262e+06	8.08733e+06	7.29284e+06	5.90456e+06	1.47753e+07	1.26043e+07	1.2289e+07
1	mws0628	C7H6O2	4-Hydroxybenzaldehyde	Phenolic acids	123-08-0	3.42738e+07	4.28798e+07	2.86025e+07	1.1895e+07	1.01921e+07	1.62527e+07	3.85301e+07	3.10408e+07	4.12654e+07
1	pmb0856	C23H46NO7P	LysoPE 18:1(2n isomer)	Lipids	-	626498	857728	1.08042e+06	1.63726e+06	1.66297e+06	1.73732e+06	7.89842e+06	7.64264e+06	9.20735e+06
1	pmd0130	C22H46NO7P	LysoPC 14:0	Lipids	20559-16-4	140341	172094	255999	628428	548340	562925	862270	797865	1.01734e+06
1	mws0254	C6H9N3O2	L-Histidine	Amino acids and derivatives	71-00-1	8.58024e+06	8.82679e+06	8.59402e+06	2.16461e+07	1.51943e+07	2.58939e+07	1.5512e+07	1.97706e+07	2.34121e+07
1	Lmhp010099	C30H52NO7P	LysoPC 22:5	Lipids	-	62076.7	88503.8	103958	259752	181572	170913	934875	925857	673698
1	Lmhp010908	C27H54NO7P	LysoPC 19:1	Lipids	-	2.59331e+06	3.94319e+06	3.74492e+06	1.64297e+07	12399898	1.29534e+07	3.4816e+07	3.0492e+07	3.86085e+07
1	MWS0552	C15H28O2	Cis-10-Pentadecenoic Acid(C15:1)	Lipids	84743-29-3	1.67184e+07	1.10579e+07	1.06824e+07	3.33328e+07	4.43571e+07	3.56421e+07	4.98199e+07	4.88249e+07	4.26601e+07
1	pmb3042	C23H24O12	Tricin-5-O-Glucoside	Flavonoids	32769-00-9	2.28089e+06	2.32581e+06	2.30281e+06	2.06978e+06	2.23312e+06	2.23526e+06	4.75934e+06	6.73797e+06	6.78019e+06
1	pmd0160	C21H44NO7P	LysoPE 16:0(2n isomer)	Lipids	-	3.22286e+06	3.23795e+06	3.19694e+06	5.90242e+06	4.10523e+06	5.57484e+06	1.22462e+07	1.17663e+07	1.98536e+07
1	pmd0136	C26H54NO7P	LysoPC 18:0(2n isomer)	Lipids	-	757878	843298	1.46901e+06	2.30301e+06	1.53048e+06	2.54041e+06	3.80781e+06	2.88854e+06	1.18191e+07
1	pmp001251	C26H50NO7P	LysoPC 18:2(2n isomer)	Lipids	-	3.8215e+06	3.84704e+06	3.8191e+06	3.37586e+06	2.23212e+06	2.98887e+06	1.05542e+07	9.27854e+06	11046862
1	pmf0174	C10H22O	1-Decanol*	Others	112-30-1	1.53288e+07	1.34288e+07	1.08592e+07	1.74904e+07	1.65888e+07	1.70067e+07	2.66947e+07	3.66911e+07	2.15526e+07
1	Lmhp008833	C24H48NO7P	LysoPC 16:1(2n isomer)	Lipids	-	4.52398e+06	4.91852e+06	6.77103e+06	1.04619e+07	8.06561e+06	6.96591e+06	2.37602e+07	2.12964e+07	3.07788e+07
1	Lmhp010041	C27H46NO7P	LysoPE 22:5	Lipids	-	8460.94	13767.1	15581.7	39301	47200.3	34893.5	148596	132146	106216
1	Hmcp009963	C11H18NO+	Candicine	Alkaloids	6656-13-9	1.88972e+06	1.25539e+06	1.11625e+06	2.02313e+06	1.67105e+06	2.062e+06	3.51434e+06	5.62336e+06	2.22708e+06
1	pme2527	C5H12N2O2	L-Ornithine	Amino acids and derivatives	70-26-8	1.38918e+06	1.08926e+06	905210	2.0077e+06	996573	1.61896e+06	3.41038e+06	4.09623e+06	8.11195e+06
1	Lmqn000780	C17H27N3O17P2	Uridine 5'-diphospho-N-acetylglucosamine	Nucleotides and derivatives	528-04-1	197286	210498	175341	386001	451978	341972	571679	379748	928431
1	Lmhp010515	C25H52NO7P	LysoPC 17:0(2n isomer)	Lipids	-	147955	132467	64538.3	1.69993e+06	1.39618e+06	98202	1.22271e+06	1.64159e+06	942214
1	pmb0490	C13H18N2O2	p-Coumaroylputrescine	Alkaloids	34136-53-3	2.90755e+06	1.69248e+06	981764	355206	433202	306626	2.88062e+06	1.93879e+06	2.02432e+06
1	Lmhp009349	C25H44NO7P	LysoPE 20:4(2n isomer)	Lipids	-	440885	1.328e+06	1.33819e+06	1.6422e+06	2.84222e+06	2.0576e+06	1.82628e+06	2.14616e+06	1.73081e+06
1	Lmhp007598	C27H52NO7P	LysoPC 19:2(2n isomer)	Lipids	-	903085	743742	956993	798291	507211	789871	1.20158e+06	1.31565e+06	1.81441e+06
1	Lmhn003223	C13H12O7	Cinnamoyltartaric acid	Phenolic acids	-	2.17511e+06	660630	89249.6	1.0886e+06	1.38559e+06	1.06115e+06	4.52991e+06	5.04849e+06	2.77148e+06
1	Hmgp003641	C28H32O14	Chrysoeriol-6-C-rhamnoside-7-O-rhamnoside	Flavonoids	-	149921	182229	253311	285306	204260	300379	958495	2.52018e+06	3.04898e+06
1	Zmpn003368	C18H30O3	13S-Hydroxy-9Z,11E,15Z-octadecatrienoic acid	Lipids	87984-82-5	92484.3	58910.6	59271.2	53277.2	37459.9	41051.4	80294.3	131256	55611.6
1	Wmcn000052	C30H50O2	Lup-20(29)-ene-1,3-diol (Glochidiol)	Terpenoids	6610-56-6	4.32991e+06	3.025e+06	983476	726731	466314	1.39454e+06	1.05569e+07	3.69387e+06	3.34729e+06
1	Lmhp009129	C23H48NO7P	LysoPC 15:0(2n isomer)	Lipids	-	889521	965042	1.00014e+06	899523	682530	1.03217e+06	5.73586e+06	4.25689e+06	7.25697e+06
1	pmb2804	C18H32O4	13S-Hydroperoxy-9Z,11E-octadecadienoic acid	Lipids	33964-75-9	958107	775228	718747	403431	371393	422371	862137	700636	813819
1	pme1014	C31H40O2	Menatetrenone (Vitamin K2)	Others	11032-49-8	5.43691e+06	3.31624e+06	3.31536e+06	9.68563e+06	1.48811e+07	1.13829e+07	1.86449e+07	1.6455e+07	14723037
1	Lmhp008440	C20H40NO7P	LysoPE 15:1	Lipids	-	70437.5	113836	126643	479624	394060	274428	917487	727721	897361
1	pmd0132	C24H50NO7P	LysoPC 16:0(2n isomer)	Lipids	-	1.70731e+07	1.40843e+07	1.41673e+07	1.47498e+07	1.2467e+07	1.55466e+07	3.65318e+07	3.47651e+07	4.67005e+07
1	Lhhp120826	C12H14O2	4-hydroxy-3(3-methylbut-3-en-2-yl)benzaldehyde	Others	-	9.03377e+06	5.61074e+06	4.69461e+06	9.62082e+06	1.15236e+07	9.08764e+06	2.11861e+07	2.4831e+07	1.50526e+07
1	Lmhp010394	C30H54NO7P	LysoPC 22:4	Lipids	-	19234.1	86317.4	40891.8	140821	108657	129321	386153	397317	359168
1	pmb0874	C23H44NO7P	LysoPE 18:2(2n isomer)	Lipids	-	6.26615e+06	5.8567e+06	6.14212e+06	5.76178e+06	4.78558e+06	5.20936e+06	1.92022e+07	1.78491e+07	2.1942e+07
1	Lmmn002179	C14H18O8	Methyl salicylate-2-O-glucoside	Phenolic acids	10019-60-0	8.85939e+06	1.08597e+07	8.87769e+06	6.8757e+06	6.59941e+06	8.13567e+06	1.49641e+07	2.16428e+07	1.85341e+07
1	pmf0096	C2H2O4	Oxalic acid	Organic acids	144-62-7	950979	747677	611396	893098	693609	674693	2.28744e+06	2.48814e+06	1.66128e+06
1	Zmyn004449	C18H30O4	9-Hydroxy-12-oxo-10(E),15(Z)-octadecadienoic acid	Lipids	-	134543	109014	86880.2	48363.3	44069.1	53506.2	136601	124869	137885
1	pmb2319	C23H48NO7P	LysoPC 15:0	Lipids	108273-89-8	677970	678534	718979	659177	595521	752193	4.40114e+06	3.04158e+06	5.27022e+06
1	Lmhp007840	C27H52NO7P	LysoPC 19:2	Lipids	-	471012	398184	440508	450692	303733	432857	832292	795631	984162
1	mws0752	C11H22O2	Undecylic Acid	Lipids	112-37-8	2.25949e+06	1.8675e+06	1.55363e+06	2.29275e+06	2.70425e+06	2.23075e+06	3.56848e+06	4.6621e+06	3.25407e+06
1	pmb1587	C13H18O2	4-Hydroxy-3,5-diisopropylbenzaldehyde	Phenolic acids	10537-86-7	30959	21430.9	20590.5	35040.5	39320.5	36769.3	47802.5	68782.9	33638.9
1	Hmgp002121	C31H28O13	Hispidulin-7-O-(6''-O-p-Coumaroyl)Glucoside	Flavonoids	-	722484	778619	756668	585045	563842	658223	4.53762e+06	4.67344e+06	4.9794e+06
1	Zmyn000268	C3H6O3	2,3-Dihydroxypropanal	Others	56-82-6	77299.3	58103.1	70195.3	45240.9	31838	37442.8	163804	146123	125713
1	MWS1875	C10H8O	2-Naphthol*	Phenolic acids	135-19-3	18930.1	10848.4	11312.5	13381.5	13385.3	14743.9	29048.6	46154	22354.8
1	Lmyn002403	C14H18O8	Mandelic acid-β-glucoside	Phenolic acids	-	2.67942e+06	3.28663e+06	3.30774e+06	1.89284e+06	2.23434e+06	2.66794e+06	4.48565e+06	6.03708e+06	6.72187e+06
1	Lmhp007836	C21H38NO7P	LysoPE 16:3	Lipids	-	9257.18	9117.62	11063.6	19575.6	18396.8	21615.1	67561.3	148232	46767.7
1	mws1336	C7H7NO2	4-Aminobenzoic acid	Phenolic acids	150-13-0	323750	430527	351981	311156	281586	352454	2.80923e+06	1.51609e+06	1.05297e+06
1	mws0237	C9H16O4	Azelaic acid	Organic acids	123-99-9	5.54054e+06	3.30874e+06	2.50638e+06	3.13507e+06	2.81743e+06	2.8226e+06	7.27575e+06	9.46592e+06	6.29077e+06
1	pme3227	C27H30O14	Vitexin-2''-O-rhamnoside	Flavonoids	64820-99-1	1.68212e+06	3.74392e+06	3.19939e+06	4.14151e+06	2.86472e+06	4.21682e+06	4.6478e+06	7.20751e+06	9.28092e+06
1	pmf0348	C10H20O3	2,6-Dimethyl-7-octene-2,3,6-triol	Others	73815-21-1	549901	450677	286063	371258	302244	266342	735004	988366	636273
1	YC512118	C18H35NO	Oleamide (9-Octadecenamide)	Lipids	301-02-0	45890.7	50099.8	61579.8	38270.7	23707.8	39233.2	156648	75795.9	61167.7
1	mws0120	C8H20NO6P	Choline Alfoscerate	Lipids	28319-77-9	6.31911e+06	5.41081e+06	7.24494e+06	1.8113e+07	2.25279e+07	1.72302e+07	3.65273e+07	1.69231e+07	3.60059e+07
1	Lmhp008763	C21H42NO7P	LysoPE 16:1(2n isomer)	Lipids	-	1.22315e+06	1.67677e+06	1986852	4.42384e+06	4.61338e+06	4.13784e+06	1.62221e+07	1.28874e+07	1.80724e+07
1	Zmxp005470	C26H26O15	Tricin-7-O-(6''-O-malonyl)glucoside	Flavonoids	-	1.93114e+06	2.37545e+06	2.61356e+06	1.21327e+06	1.22286e+06	1.56299e+06	2.21039e+06	3.22146e+06	2.97493e+06
1	mws0913	C21H20O11	Kaempferol-3-O-galactoside (Trifolin)*	Flavonoids	23627-87-4	1.66241e+06	1.65085e+06	1.53281e+06	1.10264e+06	1.07371e+06	1.81736e+06	2.56313e+06	2.69293e+06	3.17621e+06
1	pmb0865	C26H48NO7P	LysoPC 18:3(2n isomer)	Lipids	-	7.72823e+06	8.31327e+06	7.39278e+06	8.99946e+06	4.47655e+06	6.78761e+06	8.29161e+06	1.96407e+07	1.76947e+07
1	mws1094	C15H12O6	Aromadendrin (Dihydrokaempferol)	Flavonoids	480-20-6	15716.4	21575.5	18764.6	14670.1	16421.1	18142.5	102521	95335.4	102968
1	mws1035	C33H40O19	Kaempferol-3-O-robinoside-7-O-rhamnoside (Robinin)	Flavonoids	301-19-9	95028.6	242505	104640	183609	74395.2	90275.5	1.66322e+06	2.15579e+06	2.5645e+06
1	Lmhp008337	C19H40NO7P	LysoPE 14:0(2n isomer)	Lipids	-	91759.2	223228	229701	996681	915640	788448	1.42426e+06	565260	1.36492e+06
1	pmb0863	C24H46NO7P	LysoPC 16:2(2n isomer)	Lipids	-	63787.3	45888.5	48599	48474.1	33398.7	57810.8	404606	253532	557513
1	pme0008	C6H13N3O3	L-Citrulline	Amino acids and derivatives	372-75-8	1.00745e+06	750111	813047	2.21016e+06	2.4217e+06	1.40375e+06	3.7647e+06	4.20145e+06	3.24425e+06
1	pmc0960	C28H50NO7P	LysoPC 20:4	Lipids	-	3.88807e+06	1.02444e+07	1.46212e+07	1.57652e+07	1.90526e+07	2.43976e+07	1.59557e+07	1.57185e+07	1.38629e+07
1	pmb0880	C23H48NO7P	LysoPE 18:0(2n isomer)	Lipids	-	45393.7	45182.9	62240	62795.9	55029.3	52802.6	478482	430677	378663
1	Lmhp008273	C20H40NO7P	LysoPE 15:1(2n isomer)	Lipids	-	55762.7	96313.9	133052	437636	368727	259407	861241	641176	805624
1	mws0655	C8H10NO6P	Pyridoxal-5'-phosphate	Others	54-47-7	15122.4	51723.7	39714.3	4936.56	6038.16	7153.57	1.41353e+06	898444	1.40645e+06
1	pme2773	C7H14N2O4S	L-Cystathionine	Amino acids and derivatives	56-88-2	346501	357949	241806	731589	904508	718455	671584	265995	1.20678e+06
1	Hmmp002073	C39H50O24	Apigenin-7-O-rutinoside-4'-O-Sophoroside	Flavonoids	-	9	9	9	9	9	9	50167.3	89036	92526.3
1	pmb0881	C23H44NO7P	LysoPE 18:2	Lipids	-	6.80797e+06	5.92867e+06	6.74042e+06	6.35485e+06	5.30577e+06	5.9975e+06	1.92681e+07	1.72948e+07	2.16505e+07
1	Wafn015217	C20H40O3	Hydroxyicosanoic Acid	Lipids	-	11384.2	14189.6	10556.5	76911.4	82624	63608.8	47351.6	48351.9	31254
1	mws2218	C8H10N4O2	Caffeine	Alkaloids	58-08-2	464719	367685	356193	391908	245283	404043	1.20381e+06	1.47716e+06	698746
1	pmb2857	C11H19NO9	L-Glutamic acid-O-glycoside	Amino acids and derivatives	-	33328.8	74872.2	81536.7	162463	173693	95699.3	198638	97345.2	155411
1	Zmhn002227	C17H22O10	4-O-Glucosyl-sinapate	Phenolic acids	-	780381	698050	744571	373589	541200	652626	1.22775e+06	1.47214e+06	1.76594e+06
1	Lmhp003013	C15H22N2O3	N-Feruloyl-Cadaverine	Alkaloids	-	3.79203e+06	1.52856e+06	1.02136e+06	258645	196194	203469	1.80039e+06	1.62391e+06	2.10368e+06
1	pmp001079	C27H30O15	Luteolin-7-O-neohesperidoside (Lonicerin)	Flavonoids	25694-72-8	751565	1460005	1275005	516244	945005	600820	1282505	2090005	1640005
1	MWSHY0202	C16H12O2	6-Methylflavone	Flavonoids	29976-75-8	216583	153462	151204	214391	203916	225553	431668	652906	265517
1	mws0005	C10H12N2	Tryptamine	Alkaloids	61-54-1	2.13617e+06	2.55675e+06	1.37529e+06	1.05282e+06	714079	1.29223e+06	3.43667e+07	3.25457e+07	3.85318e+07
1	mws4053	C30H48O3	3-Hydroxyurs-12-en-28-oic acid (Ursolic acid)	Terpenoids	77-52-1	1.02098e+06	333899	200635	113719	79372.4	117224	1.48173e+06	65298.1	429320
1	pmb2228	C27H56NO7P	LysoPC 19:0	Lipids	108273-88-7	144577	126601	154121	126974	96038.2	113505	229738	231199	297015
1	Lmmp003091	C27H30O16	Quercetin-3-O-(4''-O-glucosyl)rhamnoside	Flavonoids	59262-54-3	86238.6	103648	82170.3	67439.7	55394.2	41630	152833	247993	209842
1	mws0177	C5H4O3	2-Furoic acid	Organic acids	88-14-2	392587	313354	266729	477950	340749	435850	819277	1.21835e+06	535735
1	Lmsp003881	C33H40O19	Kaempferol-3-O-rutinoside-7-O-rhamnoside	Flavonoids	-	3949.92	4821.35	16801.9	3965.94	4918.4	6866.67	83837.2	154688	138978
1	Cmsp006026	C16H14O7	Dihydrorhamnetin	Flavonoids	-	17263.8	9	11618.7	9	9	9	550729	291796	391806
1	MWSmce539	C18H34O4	Dibutyl sebacate	Lipids	109-43-3	64963.2	66009.6	64849.6	179331	141022	198879	613156	369336	398907
1	Lmgp004474	C27H30O14	Genistein-7-O-galactoside-rhamnose	Flavonoids	-	1.96165e+06	2.21221e+06	2.5897e+06	1.9597e+06	1.33891e+06	1.76889e+06	6.36871e+06	6.80528e+06	6.79033e+06
1	mws1397	C22H18O10	Epicatechin gallate*	Flavonoids	1257-08-5	33145.7	141389	182615	74652.9	19551.4	59580.1	91567.8	389479	275730
1	pmn001519	C15H12O9	Galloyl Methyl gallate	Phenolic acids	-	9	9	9	17556.6	203098	2660.66	25196.1	27857.8	32935.3
1	Zmyn000110	C6H14NO8P	D-Glucosamine 1-phosphate	Others	2152-75-2	77686.4	93494.5	74109.3	168732	362986	291287	418047	322121	481371
1	Zmxp002867	C28H32O16	Chrysoeriol-5,7-di-O-glucoside	Flavonoids	-	311043	193218	191282	177196	211003	98111.3	499238	406791	407733
1	Lmpp003930	C30H26O12	Apigenin-7-O-(6''-p-Coumaryl)glucoside	Flavonoids	-	1.8489e+06	2.32926e+06	2.35991e+06	1.83229e+06	1.45917e+06	1.7477e+06	5.99733e+06	5.37004e+06	6.5263e+06
1	pmn001583	C27H30O16	Quercetin-3-O-robinobioside*	Flavonoids	52525-35-6	39299.3	35606.8	30377.7	30372.9	10634.7	25664.6	54010.8	66815.5	56210.2
1	Hmcn001884	C21H20O12	6-Hydroxyluteolin 5-glucoside	Flavonoids	-	4.14085e+06	2.483e+06	2.59625e+06	1.53666e+06	1.27089e+06	1.69425e+06	1.944e+06	2.95589e+06	3.64268e+06
1	Smpn009230	C30H48O5	2,3,23-Trihydroxyolean-12-en-28-oic acid*	Terpenoids	-	277764	251471	47304.4	9	9	9	356782	305757	206817
1	Wbmn009702	C30H48O5	2,3,23-Trihydroxyurs-12-en-28-oic acid*	Terpenoids	-	277764	251471	47304.4	9	9	9	356782	305757	206817
1	mws1012	C9H6O2	Coumarin	Lignans and Coumarins	91-64-5	24025.2	22782.4	21069	28767.3	43149.1	37796.5	69836.9	87009.1	46133.2
1	pme0010	C3H7NO3	L-Serine	Amino acids and derivatives	56-45-1	748025	526114	635485	1.25235e+06	1.37526e+06	1.02088e+06	1.43912e+06	1.55067e+06	1.25427e+06
1	Lmlp005236	C21H22O11	Dihydrokaempferol-3-O-glucoside	Flavonoids	1049-08-8	415933	482306	401106	607408	452206	608471	3031560	1.19188e+06	1.19343e+06
1	Lmsp003939	C28H32O16	Isorhamnetin-3-O-galactoide-7-O-rhamnoside*	Flavonoids	-	795339	907203	934917	538675	538217	452088	966181	1.55987e+06	1.5624e+06
1	Lmsp004045	C28H32O16	Isorhamnetin-3-O-glucoside-7-O-rhamnoside*	Flavonoids	17331-71-4	795339	907203	934917	538675	538217	452088	966181	1.55987e+06	1.5624e+06
1	pme1540	C28H32O16	Isorhamnetin-3-O-neohesperidoside*	Flavonoids	55033-90-4	795339	907203	934917	538675	538217	452088	966181	1.55987e+06	1.5624e+06
1	MWS2066	C10H8O	1-Naphthol*	Phenolic acids	90-15-3	17914.3	11501.8	8277.51	16831.2	12901.9	12489.5	29756	47240.5	25160.3
1	mws0119	C14H28O2	Myristic Acid	Lipids	544-63-8	45624.5	34784.8	17318.7	50209.9	80951.4	60890.6	81800.6	84108.5	66174.4
1	Lmyn008503	C8H16O2	Octanoic acid	Lipids	124-07-2	24937.3	13535	11867.3	28795.4	37244.5	32272.3	62286.5	83595	44910.8
1	pmp000237	C26H26O15	Apigenin-6-C-(2''-glucuronyl)xyloside	Flavonoids	-	1135005	1690005	1950005	1.13221e+06	743732	1952505	4281660	6204130	4.13855e+06
1	Lmxn006423	C7H5NOS	2(3H)-Benzothiazolone	Alkaloids	934-34-9	30365.5	16932.8	16707.5	29089.6	23348.6	25217.5	88357.1	125701	39715
1	Lmrj002244	C10H14N2O2	Cyclo(Pro-Pro)	Amino acids and derivatives	6708-06-1	51053.8	32289.3	22751.1	21487.4	28996.8	25103.8	101470	76759.4	50646.3
1	mws0843	C20H24N10O12P2	Cyclic di-3',5'-adenylic acid	Nucleotides and derivatives	54447-84-6	99731.2	190534	162991	159682	279440	219167	272995	403125	351436
1	Hmjn003948	C30H48O5	2,3,6-Trihydroxyurs-12-en-28-oic acid (Madasiatic acid)	Terpenoids	26532-66-1	260330	194042	155984	9	9	9	349203	296610	283904
1	mws0059	C27H30O16	Quercetin-3-O-rutinoside (Rutin)*	Flavonoids	153-18-4	41297.3	30702.7	23395.4	24348.6	15319.5	28676.1	71322.2	87254	92931.6
1	mws0263	C5H7NO3	5-Oxo-L-Proline	Amino acids and derivatives	98-79-3	91912.7	75646.7	10591.8	64086.6	54403.7	63384.8	78086.6	195010	136392
1	MWSHY0174	C15H14O6	Epicatechin	Flavonoids	490-46-0	61631.5	9	122979	69205.2	104024	104670	222300	187683	237811
1	HJAP128	C34H42O20	Isorhamnetin-3-O-rutinoside-7-O-rhamnoside	Flavonoids	-	4957.19	4955.94	1981.93	3034.04	4070.07	2505	92505	127505	155005
1	mws1066	C27H32O14	Naringenin-7-O-Rutinoside(Narirutin)*	Flavonoids	14259-46-2	32896.1	56506.3	85456	79905.9	60896.3	42642	805858	810197	586557
1	pme0368	C27H30O14	Apigenin-7-O-rutinoside (Isorhoifolin)	Flavonoids	552-57-8	1.75002e+06	2.49232e+06	2.47615e+06	1.86748e+06	1.39306e+06	1.94194e+06	4.7798e+06	5.15842e+06	4.1566e+06
1	pmp001080	C28H32O15	Diosmetin-7-O-Neohesperidoside (Neodiosmin)	Flavonoids	38665-01-9	2.5095e+06	2.91044e+06	3.05835e+06	2.22917e+06	1.96768e+06	2.53975e+06	5.15675e+06	6.59749e+06	6.33175e+06
1	Lmmp002963	C28H32O16	6-C-Methylquercetin-3-O-rutinoside	Flavonoids	-	706450	854658	1.0725e+06	426675	535020	527969	1.03159e+06	1.50115e+06	1.6632e+06
1	Jmwn002494	C15H18O8	(2E)-3-[4-(β-D-glucopyranoside)-phenylacrylic]-acid	Phenolic acids	-	122073	103098	84207.8	73289.8	55569.9	57457.4	111082	134791	130220
1	MWS5185	C8H8O3	2',4'-Dihydroxyacetophenone*	Phenolic acids	89-84-9	19516	13015.6	8727.01	20285.4	17448	15145.6	47981.2	49565.9	19687.2
1	Ymjm000116	C14H18O8	6-O-Acetylarbutin	Phenolic acids	10338-88-2	4.87078e+06	5.14393e+06	5.22306e+06	3.68138e+06	4.24684e+06	4.22724e+06	8.4942e+06	1.08356e+07	9.62881e+06
1	pmb3002	C28H32O15	Chrysoeriol-7-O-rutinoside	Flavonoids	-	467712	476857	432438	342651	157265	399585	2.65273e+06	2.37432e+06	3.01853e+06
1	mws0924	C6H10O4	2-Methylglutaric acid	Organic acids	617-62-9	813024	660597	581300	644388	426266	577835	1.23256e+06	1.27956e+06	848425
1	mws0208	C6H10O4	Adipic Acid	Organic acids	124-04-9	813024	660597	581300	644388	426266	577835	1.23256e+06	1.27956e+06	848425
1	pmb0711	C27H30O16	Quercetin-7-O-rutinoside*	Flavonoids	147714-62-3	91292.5	82520.1	65607.3	88187.2	44111.9	51781.6	172320	297794	392505
1	Zasn010461	C17H34O2	Pentadecanoic acid,14-methyl-,methyl ester	Others	5129-60-2	33273.8	29409.8	24100.6	102450	73935.9	73770.5	69854.7	25701	49619.2
1	Lmmp003767	C21H18O12	Kaempferol-7-O-glucuronide	Flavonoids	-	9	9	9	52167.9	59821.8	34410.1	52124.2	71892	39045.2
1	mws0863	C5H11O7P	2-Deoxyribose-5'-phosphate	Nucleotides and derivatives	102916-66-5	266378	204653	246667	125539	124809	122441	293596	268945	192617
1	pme3967	C12H17N5O5	2-(Dimethylamino)guanosine	Nucleotides and derivatives	2140-67-2	9	26366.8	33214.7	29472.6	25971.5	20193.4	64272.6	91195.1	51249.6
1	Lmsp004670	C27H30O15	Kaempferol-3-O-glucoside-7-O-rhamnoside*	Flavonoids	2392-95-2	9	9	9	9	9	9	463213	471703	413070
1	mws1409	C15H22N2O18P2	Uridine-5'-diphosphoglucuronic acid	Nucleotides and derivatives	-	160658	153293	165707	189930	172681	146203	313529	261129	598521
1	mws0051	C16H12O5	Acacetin	Flavonoids	480-44-4	9	9	9	120322	63713	131747	112099	135309	146935
1	MWSmce468	C8H8O3	2-hydroxymethyl benzoic acid	Phenolic acids	612-20-4	29335.6	37697.1	40474.7	31327.1	23271.6	9	96186.3	64131.6	87287.9
1	mws5045	C12H24O3	12-Hydroxydodecanoic acid	Lipids	505-95-3	14115.4	12339.9	8860.65	12425	28608.5	21069.9	23303.1	25809.8	34424.8
1	Lmmp000897	C30H26O14	Gallocatechin-(4α→8)-gallocatechin	Flavonoids	-	9	9	9	319732	277901	371076	246422	796644	919640
1	MWS20150	C21H20O11	Luteolin-7-O-glucoside (Cynaroside)	Flavonoids	5373-11-5	2.77244e+06	2.95044e+06	2.5841e+06	2.30516e+06	1.56207e+06	1.92346e+06	2.78131e+06	4.15722e+06	4.71607e+06
1	pme1261	C9H19NO4	D-Panthenol	Others	81-13-0	27187.2	8778.26	20321.8	16835	14832.2	20067.8	43558.8	56000.3	32129.2
1	MWSmce498	C27H30O14	Apigenin-7-O-neohesperidoside (Rhoifolin)	Flavonoids	17306-46-6	1.80937e+06	2.44375e+06	2.3688e+06	1.69383e+06	1.16267e+06	1.67522e+06	5.01079e+06	5.78144e+06	4.03679e+06
1	Lmjp002461	C27H30O16	Quercetin-3-O-neohesperidoside*	Flavonoids	117611-67-3	113220	160957	165213	64360.7	79600.4	99500.5	167493	270790	387582
1	pmd0142	C28H58NO7P	LysoPC 20:0(2n isomer)	Lipids	-	40113.5	103474	99346.5	106247	77360.2	82858.8	146865	236939	227536
1	HJAP127	C33H40O20	Quercetin-3-O-(2''-O-Rhamnosyl)rutinoside	Flavonoids	55696-57-6	9	918.158	2505	6033.95	2505	5005	13900.3	30639	19967.5
1	mws1661	C28H32O15	Diosmetin-7-O-rutinoside (Diosmin)	Flavonoids	520-27-4	7.41272e+06	7.16386e+06	7.05925e+06	6.86732e+06	5.35851e+06	7.06638e+06	2.13487e+07	2.67541e+07	2.77242e+07
1	HJAP120	C28H32O16	Rhamnetin-3-O-Rutinoside*	Flavonoids	-	103800	87490.1	106659	62167.5	96330.3	60240.2	125005	187569	193494
1	Jmzp008213	C20H22O4	Dehydrodiisoeugenol	Lignans and Coumarins	2680-81-1	13284.8	9681.29	9	38285.1	14731.5	25422.2	55163.1	74349.7	57628.3
1	Lmhp009590	C25H50NO7P	LysoPC 17:1	Lipids	-	199178	242865	262300	558286	511679	420106	1.6317e+06	1.29385e+06	1.67149e+06
1	Lmhp009034	C21H42NO7P	LysoPE 16:1	Lipids	-	499903	251682	292678	525884	601692	928297	4.92813e+06	4.7747e+06	6.34917e+06
1	pme1605	C27H30O15	Kaempferol-3-O-robinobioside(Biorobin)	Flavonoids	17297-56-2	212639	77047.1	172017	61196.6	39482.6	55932.6	668669	677269	893414
1	pme2601	C3H6O3	3-Hydroxypropanoic acid	Organic acids	503-66-2	27505	24479.5	27594.5	9	9	9	15234.9	32476.8	19705.5
1	mws0856	C21H20O12	Quercetin-4'-O-glucoside (Spiraeoside)*	Flavonoids	20229-56-5	223617	314787	635824	722584	226427	298255	2.23692e+06	1.81583e+06	2.44766e+06
1	Hmjp002999	C28H32O16	Isorhamnetin-3-O-rutinoside (Narcissin)*	Flavonoids	604-80-8	66665.1	93075.9	96882.6	60416.5	77321.2	85328.9	177223	147892	162707
1	Hmln002355	C27H34O12	5'-Methoxymatairesinoside	Lignans and Coumarins	1691201-82-7	9	9	9	9	12790.6	10398	6765.86	6580.02	9
1	Hmmp002169	C39H50O24	Luteolin-5,7-di-O-rutinoside	Flavonoids	-	9	9	9	35005	5718.81	8738.38	6738.02	5928.95	10773.2
1	Lmdp002381	C11H14O5	Genipin	Terpenoids	6902-77-8	24131.7	52223.7	9	9	9	9	65005	50005	13923.7
1	MWS4285	C3H6O3	L-Lactic Acid	Organic acids	79-33-4	96621.7	80529.7	68676.5	58463.1	30032	44647.5	173937	167229	127335
1	Hmlp002975	C28H30O17	Isorhamnetin-3-O-glucuronide-7-O-rhamnoside	Flavonoids	-	2525005	1.29077e+06	2828200	1.1792e+06	1.21019e+06	1.37314e+06	4.05881e+06	4.24164e+06	4.99848e+06
1	YC512117	C18H28O2	Stearidonic acid	Lipids	20290-75-9	14553.1	17331.4	30461.8	11904.8	19246.8	35652.8	43669.4	46779.8	35031.4
1	MWS1933	C10H11NO3	N-(2-Methylbenzoyl)glycine	Amino acids and derivatives	42013-20-7	36354.6	57505	40885	9	9	9	178122	154444	550005
1	mws0046	C27H32O14	Naringenin-7-O-Neohesperidoside(Naringin)*	Flavonoids	10236-47-2	143738	69232.9	157923	163045	31226.6	149173	1.43916e+06	1.30865e+06	1.26675e+06
1	pme1598	C22H24O11	Hesperetin-5-O-glucoside	Flavonoids	69651-80-5	481632	679989	717794	552054	268225	521203	2.43662e+06	793587	2.29192e+06
1	pme0001	C28H34O15	Hesperetin-7-O-neohesperidoside(Neohesperidin)	Flavonoids	13241-33-3	111774	101711	71986.1	109194	85917.7	103153	763709	794184	714312
2	MWS201400	C16H21N3O3	Val-Trp	Amino acids and derivatives	24587-37-9	1.09388e+06	996409	983209	413471	395909	612341	218362	254558	229021
2	Ymjm000140	C17H20O9	3-O-Caffeoylquinic acid methyl ester*	Phenolic acids	123483-19-2	5.93853e+07	6.40276e+07	5.84319e+07	5.02011e+07	4.52017e+07	5.33223e+07	1.45828e+07	1.73559e+07	1.53378e+07
2	Zmhp002814	C16H12O6	5,7,8-Tetrahydroxy-6-methoxyflavone*	Flavonoids	-	9.39242e+06	1.37957e+07	1.072e+07	9.85236e+06	9.19325e+06	7.63159e+06	1.26904e+06	936033	1.03089e+06
2	MWS4354	C11H15N5O4	N6-methyladenosine	Nucleotides and derivatives	1867-73-8	986051	746945	783987	384348	317840	557809	181263	221824	237263
2	MWS20152	C22H26O8	Syringaresinol	Lignans and Coumarins	21453-71-4	182265	231336	230020	178502	123444	183966	80684.6	68538.4	94161.9
2	Zmyn005026	C18H36O2	16-Methylheptadecanoic acid	Lipids	2724-58-5	1.28802e+08	8.22008e+07	4.99539e+07	5.23548e+07	4.9754e+07	3.58681e+07	2.11689e+07	3.15093e+07	1.54097e+07
2	Zmyn005252	C17H34O3	3-Hydroxy-palmitic acid methyl ester	Lipids	51883-36-4	177851	256586	223675	395853	317012	407694	129732	40730.1	222610
2	pmb2406	C25H52NO7P	LysoPC 17:0	Lipids	50930-23-9	1.21001e+06	1.17519e+06	1.04001e+06	1.32809e+06	935907	1.22074e+06	281562	266786	463357
2	Lmhp002001	C14H20N2O3	L-Valyl-L-Phenylalanine	Amino acids and derivatives	3918-92-1	7.73394e+06	6.462e+06	5.26054e+06	2.90465e+06	1.99567e+06	3.33134e+06	1.85278e+06	1.77734e+06	1.49157e+06
2	Zmhp003514	C16H12O6	6,7,8-Tetrahydroxy-5-methoxyflavone	Flavonoids	-	3.3549e+06	3.6607e+06	3.33577e+06	2.00257e+06	1.33043e+06	2.25326e+06	1.09406e+06	1.1074e+06	1.6379e+06
2	mws1715	C10H13N5O3	Cordycepin (3'-Deoxyadenosine)	Nucleotides and derivatives	73-03-0	4.97091e+07	5.43293e+07	5.56723e+07	3.48537e+07	3.33231e+07	4.10074e+07	1.47976e+07	1.24543e+07	1.35868e+07
2	MWSmce083	C11H12O4	Ferulic acid methyl ester	Phenolic acids	2309-07-1	2.9258e+06	2.69043e+06	2.46388e+06	1.01541e+06	776886	1.09356e+06	244933	332656	258246
2	mws0914	C15H12O5	3,5,7-Trihydroxyflavanone (Pinobanksin)	Flavonoids	548-82-3	1.83904e+06	2.86851e+06	4.10033e+06	3.13682e+06	1.0088e+06	4.72663e+06	96072.7	62749.2	135170
2	pme0033	C5H4N4O	Hypoxanthine	Nucleotides and derivatives	68-94-0	915854	645520	604775	373920	340655	480699	383026	414632	283064
2	Hajp007218	C16H12O6	5,7,3',5'-tetrahydroxy-6-methylfavanone	Flavonoids	-	3.07463e+06	3.34352e+06	2.90114e+06	1.99091e+06	1.25116e+06	2.10312e+06	1.18634e+06	1.00583e+06	1.49852e+06
2	Zmhn001926	C13H16O8	1-O-Salicyloyl-β-D-glucose	Phenolic acids	60517-74-0	1.09123e+07	8.60212e+06	9.12016e+06	1.00428e+07	6.29287e+06	1.21776e+07	2.48515e+06	3.80963e+06	4.20549e+06
2	mws1060	C10H12N4O5	9-(Arabinosyl)hypoxanthine	Nucleotides and derivatives	7013-16-3	4.84888e+06	5.48898e+06	6.0807e+06	6.45521e+06	3.13296e+06	7.86705e+06	1.33952e+06	1.45631e+06	1.31112e+06
2	mws0473	C5H8O4	2-Methylsuccinic acid	Organic acids	498-21-5	104050	57758.5	59057.4	40711.8	26685.5	46628.9	25508.1	29545	21161.9
2	Lmmn000806	C5H8O4	Dimethylmalonic acid	Organic acids	595-46-0	104050	57758.5	59057.4	40711.8	26685.5	46628.9	25508.1	29545	21161.9
2	Lmmn002164	C5H8O4	Monomethyl succinate	Organic acids	3878-55-5	104050	57758.5	59057.4	40711.8	26685.5	46628.9	25508.1	29545	21161.9
2	pme1975	C3H4O4	Malonic acid	Organic acids	141-82-2	2.72566e+06	4.14514e+06	4536297	3.45495e+06	2.74773e+06	3.75115e+06	1.66393e+06	1.40771e+06	2.06783e+06
2	Zmyp000878	C10H13N5O5	Crotonoside; 2-Hydroxyadenosine	Nucleotides and derivatives	1818-71-9	9.4474e+07	1.0138e+08	9.03483e+07	7.8478e+07	5.22896e+07	7.8128e+07	4.03857e+07	3.28234e+07	4.12976e+07
2	pmb2601	C15H16O7	7-Hydroxycoumarin-O-rhamnoside	Lignans and Coumarins	-	838831	1.19834e+06	1.25505e+06	768503	1.00398e+06	735877	178377	328671	319318
2	mws0256	C5H11NO2	L-Valine	Amino acids and derivatives	72-18-4	2.42027e+07	1.74998e+07	1.03269e+07	6.31675e+06	4.78729e+06	7.97023e+06	4.30013e+06	9.00855e+06	7.61124e+06
2	Lmmn003663	C14H18O9	5-Glucosyloxy-2-Hydroxybenzoic acid methyl ester	Phenolic acids	-	2.56703e+06	4.27519e+06	4.37527e+06	3.56114e+06	3.02506e+06	3.59853e+06	1.00331e+06	1.22909e+06	1.42904e+06
2	Jmyp000635	C4H7NO2	L-Azetidine-2-carboxylic acid	Alkaloids	2133-34-8	1.34521e+06	1.04791e+06	857060	817527	625843	737575	472876	446471	521427
2	Lmyn006227	C15H10O5	Galangin (3,5,7-Trihydroxyflavone)	Flavonoids	548-83-4	562512	538446	566907	349348	195822	363641	129294	119615	158727
2	pmp000411	C26H28O14	Genistein-8-C-apiosyl(1→6)glucoside	Flavonoids	-	7.25641e+06	8.06643e+06	8.92363e+06	7.50587e+06	5.48443e+06	1.03552e+07	78625.9	9	79974.4
2	Lmbn005662	C18H32O3	9(10)-EpOME;(9R,10S)-(12Z)-9,10-Epoxyoctadecenoic acid	Lipids	16833-56-0	2.11716e+06	1.46228e+06	1.39604e+06	635640	366739	752839	274224	234737	254853
2	pme0088	C15H10O6	Luteolin (5,7,3',4'-Tetrahydroxyflavone)	Flavonoids	491-70-3	2.26019e+06	1.78874e+06	2.55057e+06	1.81443e+06	1.00054e+06	1.85182e+06	183955	230797	343096
2	pmn001691	C18H32O5	9,12,13-Trihydroxy-10,15-octadecadienoic acid	Lipids	-	141248	123305	129813	59203.2	52551.4	64716.1	52413	92751.5	73191.3
2	Wafn011571	C18H32O3	alpha-Hydroxylinoleic acid	Lipids	57818-44-7	3.22294e+06	2.19268e+06	1.80263e+06	1.19522e+06	926521	1.14707e+06	1.36944e+06	1.62116e+06	1.15309e+06
2	pmb0746	C27H26O11	Tricin-4'-O-(guaiacylglycerol)ether	Flavonoids	-	5.94667e+06	8.15497e+06	6.99345e+06	6.1724e+06	4.87776e+06	7.7144e+06	1.42755e+06	2.64537e+06	2.91013e+06
2	mws1489	C18H36O2	Stearic Acid	Lipids	57-11-4	1.20018e+08	7.85226e+07	4.66671e+07	1.17145e+08	4.51226e+07	3.30541e+07	3.15907e+07	2.98132e+07	1.39249e+07
2	Lmmn003323	C16H32O3	2-Hydroxyhexadecanoic acid	Organic acids	764-67-0	1.38771e+06	1.60563e+06	1.88159e+06	2.32567e+06	2.01609e+06	2.23924e+06	753521	589201	1.08056e+06
2	pme2596	C8H9NO4	4-Pyridoxic acid	Others	82-82-6	280827	416340	444709	202550	221376	430786	107736	119260	78018.1
2	Hmmp001310	C11H9NO2	3-Indoleacrylic acid	Alkaloids	1204-06-4	2.62017e+07	1.78914e+07	1.86986e+07	1.23076e+07	6.97013e+06	1.58112e+07	2.94573e+06	6.05862e+06	3.31256e+06
2	MWSmce177	C12H14O4	Ethyl ferulate	Phenolic acids	4046-02-0	4.28823e+06	4.88208e+06	4.04769e+06	1.52123e+06	1.61967e+06	1.82412e+06	636963	550315	662267
2	pme0026	C6H14N2O2	L-Lysine	Amino acids and derivatives	56-87-1	5.34424e+06	4.93285e+06	5.33183e+06	2.80894e+06	1.15822e+06	2.87281e+06	1.93476e+06	2.30454e+06	3.73259e+06
2	MWStz202	C20H20N2O4	cis-Moschamine*	Alkaloids	193224-24-7	1.81953e+07	1.4844e+07	1.16674e+07	1.51849e+07	1.24894e+07	2.25887e+07	525753	496892	557227
2	pme1210	C5H11NO2S	L-Methionine	Amino acids and derivatives	63-68-3	4.89668e+06	3.99679e+06	5.28629e+06	4.48304e+06	3.06087e+06	6.39258e+06	1.467e+06	2.40379e+06	1.71252e+06
2	mws1337	C9H17NO5	D-Pantothenic Acid	Others	79-83-4	3.90484e+07	3.85433e+07	3.98904e+07	3.53675e+07	2.73143e+07	3.60423e+07	1.16297e+07	1.09683e+07	1.48688e+07
2	Hmgp002327	C11H9O2N	3-amino-2-naphthoic acid	Alkaloids	-	2.60099e+07	2.13649e+07	2.00268e+07	1.33301e+07	6.50715e+06	1.60706e+07	2.98301e+06	7.01241e+06	3.8957e+06
2	pma0692	C25H31N3O4	N1,N10-Bis(p-coumaroyl)spermidine	Alkaloids	114916-05-1	1.09299e+06	756489	307954	35001.7	54190.2	128809	142314	377261	25987.7
2	pme0264	C10H14N2O5	Thymidine	Nucleotides and derivatives	50-89-5	2.54082e+07	2.1584e+07	1.85298e+07	1.10244e+07	6.9761e+06	1.10713e+07	6.85855e+06	6.33431e+06	7.24962e+06
2	Hmhp001812	C11H15N5O4	2'-O-Methyladenosine	Nucleotides and derivatives	2140-79-6	3.83858e+06	3.47286e+06	3.14361e+06	1.54822e+06	1.04123e+06	1.90101e+06	777214	776705	865321
2	Lmhp001732	C14H18N2O3	L-Prolyl-L-Phenylalanine	Amino acids and derivatives	13589-02-1	600123	583647	497959	368979	267848	364556	202783	342510	220506
2	Lmjp004941	C16H12O6	3,5,4'-Trihydroxy-7-methoxyflavone (Rhamnocitrin)	Flavonoids	569-92-6	3.14863e+06	3.34083e+06	2.97392e+06	1.96803e+06	1.26795e+06	2.19371e+06	1.13421e+06	1.00048e+06	1.44641e+06
2	pme1738	C7H9N2O	3-Carbamyl-1-methylpyridinium;(1-Methylnicotinamide)	Alkaloids	1005-24-9	5.23311e+06	5.24772e+06	4.78009e+06	4.52473e+06	3.20333e+06	3.54952e+06	742582	1.82448e+06	1.45832e+06
2	mws0062	C15H10O6	Isoluteolin (Orobol)(5,7,3',4'-tetrahydroxyisoflavone)	Flavonoids	480-23-9	513542	517294	681773	468943	265106	427613	45881.8	84084.7	83515.8
2	HX1364	C16H18O9	isoscopoletin-glucoside	Lignans and Coumarins	-	6.96821e+06	3.87695e+06	5.57371e+06	3.85689e+06	3.02904e+06	5.14195e+06	84487.8	187269	138503
2	pme3011	C4H9NO2	γ-Aminobutyric acid	Organic acids	56-12-2	1.29915e+07	1.28931e+07	1.37385e+07	1.18569e+07	1.60315e+07	1.25047e+07	4.96115e+06	5.4003e+06	7.72415e+06
2	Hmbn005456	C21H20O8	1-O-Caffeoyl-3-O-p-coumaroylglycerol	Phenolic acids	-	29032.4	52510.6	43158.2	32463.1	27907.6	34537.8	14924.7	13244.7	15539
2	Lmdn006025	C15H12O6	2-Hydroxy-2,3-dihydrogenistein	Flavonoids	-	1.47703e+06	1.02397e+06	1.93151e+06	1.33441e+06	503851	1.96132e+06	175567	156656	96640.3
2	Lmdn001925	C26H34O12	Olivil-4'-O-glucoside	Lignans and Coumarins	76880-93-8	1.08452e+06	1.1986e+06	1.35713e+06	901930	1.00452e+06	1.08772e+06	423079	619393	630614
2	pmf0472	C26H28O14	Apiin	Flavonoids	26544-34-3	1.78384e+06	2.4265e+06	2.50512e+06	1.17331e+06	1.20983e+06	1.78261e+06	630578	1.07439e+06	1.07504e+06
2	MWS1962	C10H16O	cis-Citral	Organic acids	5392-40-5	234437	193718	201273	122913	99278.2	157332	98714.8	96142.4	86456.7
2	pmp000585	C24H22O13	Apigenin-7-O-(6''-malonyl)glucoside	Flavonoids	86546-87-4	96846.1	133784	205084	174235	69143.6	46465.8	15559	27235.6	12435.6
2	pmp000234	C27H26O11	Salcolin A	Flavonoids	-	7.25082e+06	1.06677e+07	9.46098e+06	8.47966e+06	5.9097e+06	1.00958e+07	1.99687e+06	3.17557e+06	3.60095e+06
2	Lmrn002746	C6H12O3	2-Hydroxy-4-methylpentanoic acid	Organic acids	498-36-2	440103	557236	474187	104042	45247.1	248217	74870.3	150852	211876
2	pmp000001	C16H12O6	Hispidulin (5,7,4'-Trihydroxy-6-methoxyflavone)	Flavonoids	1447-88-7	3.03903e+06	3.31694e+06	3.03476e+06	1.9187e+06	1.27392e+06	1.98728e+06	1.06013e+06	1.02795e+06	1.42087e+06
2	pme2292	C4H12N2	Putrescine	Alkaloids	110-60-1	1.20683e+07	1.5341e+07	1.31462e+07	5.66743e+06	1.97371e+06	8.16863e+06	1.1065e+06	1.12525e+06	2.43776e+06
2	pmb2786	C18H30O3	9-Hydroxy-10,12,15-octadecatrienoic acid	Lipids	89886-42-0	82590.8	47480	38468.5	19051	13331.5	24095.3	9654.66	11442.5	11638.6
2	pme1201	C15H14O5	Phloretin	Flavonoids	60-82-2	371452	886568	1.33946e+06	435760	207573	825654	27050.1	20647.6	23502.2
2	pme2960	C15H12O5	Naringenin chalcone; 2',4,4',6'-Tetrahydroxychalcone	Flavonoids	73692-50-9	3.21224e+06	4.96013e+06	7.41884e+06	5.01333e+06	2.12469e+06	7.98065e+06	229419	196728	297815
2	MWS04555g	C6H13NO2	D-Allo-Isoleucine	Amino acids and derivatives	1509-35-9	3.86322e+07	2.40666e+07	2.52047e+07	1.63009e+07	1.0885e+07	1.78933e+07	8.28881e+06	1.9634e+07	1.21665e+07
2	Lmgp000796	C8H7NO2	4-Hydroxymandelonitrile	Alkaloids	13093-65-7	5.6188e+06	4.65884e+06	6.06637e+06	5.33402e+06	3.60198e+06	7.6006e+06	1.54703e+06	3.11748e+06	2.02573e+06
2	pme3083	C8H7NO3	2-(Formylamino)benzoic acid	Phenolic acids	3342-77-6	3.10477e+06	3.11422e+06	2.79428e+06	1.42525e+06	1.34536e+06	1.58667e+06	1.35066e+06	1.86238e+06	1.28596e+06
2	mws0178	C16H18O9	Chlorogenic acid (3-O-Caffeoylquinic acid)	Phenolic acids	327-97-9	2.49511e+06	2.17858e+06	3.03608e+06	1.92497e+06	1.69237e+06	2.71326e+06	191077	281836	360427
2	pme0376	C15H12O5	Naringenin (5,7,4'-Trihydroxyflavanone)	Flavonoids	480-41-1	1.97038e+06	2.86891e+06	3.96667e+06	1.6849e+06	635173	2.06472e+06	1.04521e+06	872620	1.12886e+06
2	Hmgn004139	C20H22O7	Isohydroxymatairesinol	Lignans and Coumarins	-	181349	203056	170504	182695	147180	222502	84781.2	63947.6	76155.9
2	MWS2910	C10H15N3O4	5-Methyl-2'-Deoxycytidine	Nucleotides and derivatives	838-07-3	1.27301e+07	1.11487e+07	1.13584e+07	3.52316e+06	3.30091e+06	4.71542e+06	2.52628e+06	1.81776e+06	2.09836e+06
2	mws0567	C5H11N3O2	4-Guanidinobutyric acid	Organic acids	463-00-3	7.84363e+06	9.51731e+06	9.62906e+06	1.03881e+07	9.20037e+06	7.36421e+06	2.62855e+06	2.80846e+06	3.46639e+06
2	pmb0034	C10H16N2O7	L-α-Glutamyl-L-Glutamic Acid	Amino acids and derivatives	3929-61-1	302974	303915	307644	201498	154133	216911	120615	116027	183841
2	pmn001419	C15H18O8	1-O-p-Coumaroyl-β-D-glucose*	Phenolic acids	7139-64-2	4.13043e+06	3.52425e+06	2.89078e+06	3.25513e+06	1.63214e+06	3.26019e+06	1.08267e+06	1.52949e+06	1.93316e+06
2	Rfmb320	C7H13NO2	1-Methylpiperidine-2-carboxylic acid	Organic acids	7730-87-2	1.10302e+06	1.35077e+06	1.55141e+06	782516	918000	922348	406755	519568	509706
2	Lmbn005369	C18H32O3	13(S)-HODE;13(S)-Hydroxyoctadeca-9Z,11E-dienoic acid*	Lipids	10219-69-9	3.20977e+06	2.13434e+06	1.85176e+06	1184719	938064	1.16031e+06	1.40146e+06	1.70093e+06	1.12797e+06
2	Lmnp003080	C26H28O14	Hispidulin-8-C-(2''-O-xylosyl)xyloside	Flavonoids	-	882102	1.14043e+06	1.15972e+06	1.0297e+06	2823055	1.28453e+06	9	9	9
2	pme2237	C6H14O6	Dulcitol	Others	608-66-2	109967	205587	349017	987511	1.56105e+06	760720	479187	229931	277468
2	Jmzn006005	C10H10O3	3,4-Methylenedioxy cinnamyl alcohol	Lignans and Coumarins	58095-76-4	1.44471e+07	1.47431e+07	1.8511e+07	6.12456e+06	7.18345e+06	9.50876e+06	1.65281e+06	2.79637e+06	2.53563e+06
2	mws5041	C8H16N2O3	L-Glycyl-L-isoleucine*	Amino acids and derivatives	19461-38-2	3.76812e+06	3.29881e+06	2.95449e+06	1.93111e+06	1.61861e+06	2.0966e+06	1.19147e+06	1.60899e+06	1.2927e+06
2	Zmhp002730	C27H30O17	6-Hydroxykaempferol-6,7-O-Diglucoside*	Flavonoids	142674-16-6	601706	980445	1.06321e+06	407781	405482	426177	438441	508496	830123
2	Jmgn005927	C15H12O6	2-hydroxynaringenin	Flavonoids	-	1.43653e+06	1.1072e+06	1.61321e+06	1.17693e+06	493471	1.8918e+06	166753	164965	218436
2	mws0572	C5H7N3O	5-Methylcytosine	Nucleotides and derivatives	554-01-8	934008	806277	706982	254272	186390	334734	170820	116926	140059
2	pmb0855	C24H50NO7P	LysoPC 16:0	Lipids	17364-16-8	6.39932e+07	5.89192e+07	5.39102e+07	4.51962e+07	3.74773e+07	4.50807e+07	1.35609e+07	1.54596e+07	1.77352e+07
2	Lmbn001181	C22H28O15	Fraxetin-7,8-di-O-glucoside	Lignans and Coumarins	-	643774	969720	1.18699e+06	622176	611864	635762	9	9	9
2	pmb0889	C18H30O2	Punicic acid (9Z,11E,13Z-octadecatrienoic acid)	Lipids	544-72-9	1.18255e+07	8.42693e+06	7.48022e+06	4.11071e+06	3.21434e+06	3.98793e+06	5.32815e+06	5.75912e+06	5.23192e+06
2	Cmsp003083	C26H32O11	Dehydrodiconiferyl alcohol-4-O-glucoside	Lignans and Coumarins	107870-88-2	1.06502e+07	1.50498e+07	1.38479e+07	9.22802e+06	7.83371e+06	1.04318e+07	804353	1.65978e+06	1.85035e+06
2	Lmhp001461	C11H20N2O3	L-Prolyl-L-Leucine	Amino acids and derivatives	52899-07-7	3.68252e+06	3.73918e+06	3.26812e+06	1.59066e+06	1.30867e+06	1.91035e+06	911299	867887	842303
2	Lmfn004093	C21H24O10	Phloretin-4'-O-glucoside (Trilobatin)	Flavonoids	4192-90-9	438888	635966	676053	497389	359000	398328	94184.2	152492	218469
2	pme0278	C7H14N2O4	2,6-Diaminooimelic acid	Organic acids	583-93-7	1.36345e+06	1.35739e+06	1.36009e+06	1.96051e+06	2.56927e+06	1.71238e+06	431090	468455	480664
2	mws1608	C21H20O11	Luteolin-6-C-glucoside (Isoorientin)	Flavonoids	4261-42-1	1.2423e+07	1.40821e+07	1.23888e+07	1.58667e+07	8.40997e+06	1.56859e+07	1.35498e+06	3.26858e+06	4.11351e+06
2	pme1109	C5H5N5O	Guanine	Nucleotides and derivatives	73-40-5	8.11346e+06	7.13509e+06	5.64893e+06	4.55101e+06	3.41228e+06	4.33835e+06	5.0816e+06	2.86992e+06	2.19064e+06
2	Lmmp003817	C24H22O14	Kaempferol-3-O-(6''-malonyl)glucoside	Flavonoids	-	9.05574e+06	9.61914e+06	1.1881e+07	7.96604e+06	1.01157e+07	5.82635e+06	2.94075e+06	2.06418e+06	2.88163e+06
2	Lmrj001341	C8H12N2O3	Cyclo(Ser-Pro)	Amino acids and derivatives	-	166192	152541	123625	68684.1	71291.5	50802.6	75096.9	103962	43690.7
2	mws1333	C12H22O11	Melibiose	Others	585-99-9	3.74996e+06	4.70828e+06	5.0753e+06	3.76146e+06	4.88788e+06	3.74828e+06	1.90212e+06	2.17075e+06	2.13257e+06
2	Zblp004068	C16H12O5	7-Methoxy-3,4'-Dihydroxyflavone	Flavonoids	-	199733	219701	188229	90360.6	106892	146591	9	9	9
2	Hmqp005411	C18H32O3	9-Oxo-12Z-Octadecenoic acid	Lipids	112543-32-5	1.68155e+06	1.21737e+06	1.13368e+06	667500	636174	704008	730565	580975	483708
2	pmb3068	C16H18O8	1-O-p-Coumaroylquinic acid	Phenolic acids	-	5.64485e+07	5.71095e+07	5.6496e+07	3.85503e+07	3.61467e+07	5.07363e+07	6.91361e+06	8.55417e+06	8.31565e+06
2	mws0282	C11H12N2O2	L-Tryptophan	Amino acids and derivatives	73-22-3	2.08407e+07	1.59226e+07	1.43917e+07	1.02271e+07	5.32332e+06	1.26566e+07	2.36593e+06	5.55519e+06	2.71128e+06
2	pme2074	C18H29NO4	Jasmonoyl-L-Isoleucine	Amino acids and derivatives	120330-93-0	127873	147045	172612	58220.1	67210.1	73028.9	76234.7	160923	92616.8
2	Lmhn003074	C14H14O8	Feruloylmalic acid	Phenolic acids	-	156083	130246	210777	97915.3	73118.7	114298	44125	67172	51835
2	Hmbp001276	C8H8O4	Gallacetophenone	Phenolic acids	528-21-2	1.69957e+06	1.82534e+06	1.51596e+06	750390	747647	952048	485496	553328	672130
2	mws0344	C5H10O6	D-Xylonic acid	Others	526-91-0	1.65126e+06	2.3681e+06	2.5162e+06	1.41941e+06	1.37339e+06	1.93508e+06	808289	844425	1.06947e+06
2	MWS201461	C12H25N5O3	Leu-Arg	Amino acids and derivatives	26607-15-8	935810	665034	453444	351423	249075	426836	266481	276347	332883
2	pme1178	C10H13N5O5	Guanosine	Nucleotides and derivatives	118-00-3	7.60631e+07	7.57834e+07	7.55443e+07	5.84916e+07	3.64013e+07	5.82272e+07	2.87008e+07	2.28882e+07	2.79848e+07
2	Lmsp003655	C26H32O11	Dehydrodiconiferyl alcohol-gamma'-O-glucoside	Phenolic acids	-	1.22922e+07	1.26617e+07	1.21462e+07	9.09137e+06	7.04516e+06	1.04307e+07	707669	1.50187e+06	1.6789e+06
2	Zazp002547	C11H12N2O2	cyclo-(Gly-Phe)	Amino acids and derivatives	10125-07-2	8.19039e+07	7.75992e+07	7.53466e+07	5.91788e+07	3.89802e+07	6.60063e+07	2.02236e+07	3.67666e+07	2.12807e+07
2	Lmbn002648	C9H8O3	α-Hydroxycinnamic Acid*	Phenolic acids	5801-57-0	2.1572e+07	2.14555e+07	1.9889e+07	9.74859e+06	1.22098e+07	9.95547e+06	8.32635e+06	1.00066e+07	8.38202e+06
2	Zmbp002538	C11H12N2O2	1-Methoxy-indole-3-acetamide	Alkaloids	-	8.20923e+07	7.81423e+07	7.85787e+07	5.58503e+07	4.30394e+07	7.06048e+07	1.97267e+07	3.86395e+07	2.21211e+07
2	Lmcp000611	C5H9N3O2	2-Amino-4,5-dihydro-1H-imidazole-4-acetic acid	Alkaloids	69098-41-5	1.83098e+06	2.44065e+06	3.16669e+06	1.65525e+06	1.85281e+06	1.84991e+06	880811	1.27738e+06	957577
2	mws0232	C17H20N4O6	Riboflavin (Vitamin B2)	Others	83-88-5	1.79261e+06	1.83424e+06	1.91952e+06	1.38413e+06	1.02237e+06	1.19132e+06	314954	619402	305455
2	mws0097	C20H22O6	Pinoresinol*	Lignans and Coumarins	487-36-5	308646	463201	415273	220526	285203	317796	32459.1	38311.7	50631.5
2	Lmsn003318	C16H20O9	1-O-Feruloyl-β-D-glucose*	Phenolic acids	7196-71-6	1.92857e+06	985219	858467	579380	457427	713395	292636	177628	167995
2	Hmhn003518	C16H20O9	4-O-β-D-glucopyranosylferulic acid*	Phenolic acids	-	1.92857e+06	985219	858467	579380	457427	713395	292636	177628	167995
2	Lmhp011388	C21H36O4	2-α-Linolenoyl-glycerol	Lipids	55268-58-1	3.8982e+06	3.33617e+06	3.36063e+06	2.28753e+06	1.75529e+06	2.48316e+06	1.32692e+06	1.64552e+06	1.81719e+06
2	pmp000441	C30H46O4	3-Hydroxy-11-oxours-12-en-28-oic acid (11-Keto-ursolic acid)	Terpenoids	105870-59-5	53322.4	31910	39476.9	61574.9	50995.2	45499.1	11222.1	20962	10506.8
2	pmn001370	C32H42O16	Pinoresinol-4,4'-O-di-O-glucoside	Lignans and Coumarins	63902-38-5	5.53183e+06	7.09343e+06	6.87306e+06	5.2268e+06	6.59658e+06	6.23345e+06	2.28326e+06	3.08809e+06	3.66849e+06
2	pmb3031	C20H20O9	Tricin-4'-O-glycerol	Flavonoids	-	313526	311271	307967	206016	154520	273071	92970.1	146412	168233
2	MWSHY0009	C16H12O6	Diosmetin (5,7,3'-Trihydroxy-4'-methoxyflavone)	Flavonoids	520-34-3	3.33138e+06	3.68192e+06	3.23603e+06	2.18315e+06	1.32691e+06	2.34337e+06	1.14782e+06	1.06836e+06	1.63178e+06
2	pmn001669	C12H14O5	Methyl sinapate	Phenolic acids	20733-94-2	25935.1	21612.5	22713.3	12227.5	10016.2	23213	7821.7	3704.99	7810.9
2	MWSHY0145	C15H12O6	Eriodictyol (5,7,3',4'-Tetrahydroxyflavanone)	Flavonoids	552-58-9	1.45125e+07	2.03317e+07	1.3245e+07	1.4892e+07	8.52027e+06	2.25437e+07	5.84217e+06	3.30037e+06	4.8536e+06
2	Lmbp000123	C6H13NO2S	L-Homomethionine	Amino acids and derivatives	25148-30-5	1.70098e+07	1.52725e+07	1.1657e+07	2.86334e+06	1.18814e+06	6.10173e+06	624066	1.52069e+06	1.77287e+06
2	pmp000235	C27H26O11	Salcolin B	Flavonoids	-	6.18687e+06	7.72099e+06	7.54978e+06	6.7401e+06	5.42153e+06	7.81243e+06	1.65427e+06	2.48673e+06	2.8603e+06
2	Lmdn004267	C20H22O6	Epipinoresinol*	Lignans and Coumarins	24404-50-0	307261	439665	405927	235972	284691	318179	33490	36244.3	47559.9
2	pmb1754	C5H15NO4P+	O-Phosphocholine	Alkaloids	107-73-3	1.67386e+06	2.15112e+06	2.06786e+06	496013	724273	859948	410360	268238	699726
2	pme0040	C5H5N5	Adenine	Nucleotides and derivatives	73-24-5	7.91275e+07	6.57621e+07	5.61454e+07	2.40964e+07	1.99909e+07	3.11931e+07	2.227e+07	2.04739e+07	2.50734e+07
2	Zmdp001647	C10H18N2O5	γ-Glutamyl-L-valine	Amino acids and derivatives	-	768820	506483	529660	474837	392402	378703	185609	340782	235030
2	mws0224	C5H11NO2S	DL-Methionine	Amino acids and derivatives	59-51-8	4.21695e+06	3.85183e+06	4.1312e+06	3.95338e+06	2.80129e+06	5.634e+06	1.03564e+06	2.22677e+06	1.71171e+06
2	pmb0818	C11H11NO3	Methoxyindoleacetic acid	Alkaloids	3471-31-6	3.95888e+06	3.46459e+06	2.90767e+06	2.1477e+06	1.12388e+06	2.53296e+06	537745	1.01188e+06	564205
2	mws1164	C6H12O6	D-Fructose	Others	57-48-7	3.17045e+06	3.66737e+06	5.16753e+06	3.26437e+06	5.58177e+06	2.16943e+06	1.99049e+06	944635	2.22122e+06
2	pme2761	C5H6O6	4-Hydroxy-2-oxoglutaric acid	Organic acids	1187-99-1	169517	194006	260636	266938	218549	203949	137598	110449	71944
2	Rfmb091	C18H32O3	9S-Hydroxy-10E,12Z-octadecadienoic acid*	Lipids	15514-85-9	3.36188e+06	2.25071e+06	1.98456e+06	1.25389e+06	986276	1.2105e+06	1.46026e+06	1.71944e+06	1.18391e+06
2	pmb0876	C21H44NO7P	LysoPE 16:0	Lipids	53862-35-4	1.37374e+07	1.34911e+07	1.07317e+07	1.11919e+07	1.00842e+07	1.10495e+07	2.78446e+06	3.19736e+06	1.32491e+06
2	mws1051	C15H23N6O5S+	S-Adenosylmethionine	Amino acids and derivatives	485-80-3	455284	426489	306439	59663.3	26315.5	80864.4	71976.1	35286.3	136814
2	Rfmb087	C18H32O4	9-Hydroxy-13-oxo-10-octadecenoic Acid	Lipids	-	992989	644496	557804	363445	290504	395830	730714	597801	496636
2	Zbdn007423	C11H12O4	6,7-Dimethoxy-4-chromanone	Flavonoids	-	1.54309e+06	1.46428e+06	1.28447e+06	504899	401570	591005	125877	172875	143227
2	Lmcp002302	C12H17N5O5	N6-(2-Hydroxyethyl)adenosine	Nucleotides and derivatives	4338-48-1	1.78462e+06	1.77252e+06	1.95779e+06	1.30634e+06	741015	1.42263e+06	513442	569157	546564
2	pmb2620	C11H12O4	3,4-Dimethoxycinnamic acid	Phenolic acids	2316-26-9	170446	317162	345004	168337	144523	200215	36424.6	47794.5	62512
2	Lmhp005550	C24H28N2O6	N,N'-Diferuloylputrescine	Alkaloids	42369-86-8	6.45454e+06	6.22334e+06	5.10971e+06	6.32302e+06	5.64019e+06	5.35369e+06	229847	209828	301461
2	pme1383	C8H11NO3	Pyridoxine	Others	65-23-6	2.30139e+06	3.6596e+06	3.43982e+06	2.0343e+06	1.38349e+06	2.60203e+06	478093	474660	601262
2	pmn001695	C16H20O10	Trihydroxycinnamoylquinic acid	Phenolic acids	-	2.79003e+07	3.56354e+07	3.80732e+07	2.9274e+07	2.50993e+07	2.80582e+07	9.22074e+06	8.03083e+06	1.01376e+07
2	MWStz294	C20H20N2O3	N-Feruloyltryptamine	Alkaloids	53905-13-8	190397	236863	178937	170247	144600	268001	9	9	9
2	Hmlp006426	C17H18O5	4,4'-dihydroxy-2,6-dimethoxydihydrochalcone	Flavonoids	151752-08-8	3.63818e+06	4.10771e+06	1.30235e+06	3.04711e+06	1.13081e+06	3.34827e+06	484364	259492	283222
2	pme3163	C7H15O10P	D-Sedoheptuiose 7-phosphate	Others	2646-35-7	1.24353e+06	1.23501e+06	1.20596e+06	494632	505188	684252	424570	397588	522350
2	pmb3093	C16H16O9	Esculetin-7-O-quinic acid	Lignans and Coumarins	-	278443	179177	283284	218891	167421	245147	27331.3	32003.5	26440.9
2	Lmgp002452	C14H18O9	2-Glucosyloxy-(4-hydroxyphenyl)acetic acid (Dhurrin acid)	Phenolic acids	-	2.62149e+06	2.4467e+06	1.72964e+06	858665	574397	1.22425e+06	1602104	1.90725e+06	1.58815e+06
2	Lmrj001698	C9H18N2O4	L-Seryl-L-Isoleucine	Amino acids and derivatives	91086-51-0	2.78761e+06	2.30778e+06	2.33038e+06	1.36815e+06	925592	1.51372e+06	1.00515e+06	1.22353e+06	1.00398e+06
2	Lmxp000939	C5H5N5	Zarzissine	Alkaloids	160568-14-9	7.38216e+07	6.28508e+07	5.63243e+07	2.38941e+07	1.94962e+07	2.91751e+07	2.2517e+07	2.14926e+07	2.56977e+07
2	pme2735	C15H22N6O5S	S-(5'-Adenosyl)-L-methionine	Amino acids and derivatives	29908-03-0	393238	383120	295319	68644.3	36315.5	75730.4	79108.2	49931.4	134220
2	Lmbn005443	C18H30O3	13-KODE; (9Z,11E)-13-Oxooctadeca-9,11-dienoic acid	Lipids	54739-30-9	76832.2	57069.3	38412.5	19328	11779.3	20995.7	11849.9	9819.75	10862.2
2	pmc0281	C15H21N5O8	Ribosyladenosine	Nucleotides and derivatives	-	3.05946e+06	5.25926e+06	4.86429e+06	3.66456e+06	2.67231e+06	3.1971e+06	2.21674e+06	2.22361e+06	2.08413e+06
2	pmb3074	C16H18O8	5-O-p-Coumaroylquinic acid*	Phenolic acids	1899-30-5	1.94742e+06	1.87262e+06	1.69764e+06	1.08361e+06	761615	1.54219e+06	90737.2	157522	152124
2	pmn001694	C18H34O5	9,10,13-Trihydroxy-11-Octadecenoic Acid	Lipids	29907-57-1	5.693e+06	4.69333e+06	4.32356e+06	1.93412e+06	1.81557e+06	2.55672e+06	2.10051e+06	2.88665e+06	2.32565e+06
2	Lmhp001670	C11H22N2O3	L-Valyl-L-Leucine	Amino acids and derivatives	3989-97-7	1.2913e+07	1.20412e+07	1.01256e+07	6.82504e+06	4.78365e+06	6.89745e+06	4.00142e+06	3.8838e+06	3.49443e+06
2	pmb2833	C23H30O14	3-O-Feruloylquinic acid-O-glucoside	Phenolic acids	-	398919	531706	724210	408241	194972	416401	96925.9	107160	97169
2	pmb2554	C23H30O14	5-O-Feruloyl quinic acid glucoside	Phenolic acids	-	398919	531706	724210	408241	194972	416401	96925.9	107160	97169
2	MWS4309	C13H15N3O3	Glycyl-tryptophan	Amino acids and derivatives	2390-74-1	432619	309439	321949	194876	127898	245580	128521	184270	198818
2	MWStz224	C20H20N2O4	N-Feruloylserotonin*	Alkaloids	68573-23-9	1.74212e+07	1.51437e+07	1.07939e+07	1.61804e+07	1.27763e+07	2.12716e+07	511811	460289	560523
2	Lmnp002845	C22H22O11	Hispidulin-8-C-glucoside	Flavonoids	-	3.96381e+07	4.01849e+07	32656407	3.92127e+07	3.17273e+07	4.06119e+07	8.18867e+06	1.52601e+07	1.59628e+07
2	Lmlp003161	C14H20N2O3	N-Feruloylputrescine	Alkaloids	501-13-3	8.28992e+07	4.9915e+07	2.68211e+07	1.18858e+07	1.31572e+07	1.01228e+07	1.1527e+07	8.40423e+06	9.20543e+06
2	Lmhn002926	C13H12O7	p-Coumaroylmalic acid	Phenolic acids	-	1.42904e+06	1.69676e+06	1.86433e+06	1.05051e+06	895241	1.06196e+06	331868	440005	535570
2	pme1194	C9H13N3O4	2'-Deoxycytidine	Nucleotides and derivatives	951-77-9	2.02928e+07	1.52692e+07	1.58806e+07	5.6406e+06	4.36991e+06	6.02938e+06	3.84541e+06	2.8539e+06	3.47787e+06
2	pmp001198	C6H13NO2	6-Deoxyfagomine	Alkaloids	197449-09-5	1.45616e+07	9.74018e+06	9.50574e+06	6.40404e+06	4.50026e+06	6.67384e+06	3.19092e+06	6.84451e+06	4.48362e+06
2	pmb0891	C16H23N5O6	Cis-Zeatin-7-N-glucoside	Alkaloids	38165-56-9	1.81581e+07	1.92538e+07	2.14887e+07	2.10165e+07	1.7918e+07	2.0997e+07	6.99046e+06	6.52716e+06	6.48552e+06
2	Zmhp002714	C16H12O6	5,6,7-Tetrahydroxy-8-methoxyflavone*	Flavonoids	-	9.21663e+06	1.34227e+07	1.13145e+07	9.54312e+06	8.70393e+06	7.99766e+06	1.36926e+06	998257	1.00963e+06
2	pmb0864	C19H40NO7P	LysoPE 14:0	Lipids	-	56502.7	75662.7	74989.2	94183.6	90112.9	100610	9	9	9
2	Lmsp008392	C17H14O6	4',5-Dihydroxy-3',5'-dimethoxyflavone	Flavonoids	-	21073.2	17016.1	25260.2	17004.7	12377.2	17650.1	1975.13	949.417	5291.35
2	Zmgn000503	C5H10O4	2,3-Dihydroxy-3-Methylbutanoic Acid	Organic acids	1756-18-9	8.23031e+06	8.78639e+06	9.3686e+06	3.32147e+06	3.03616e+06	4.56287e+06	1.84418e+06	2.17492e+06	5.36682e+06
2	Lmhp008688	C25H42NO7P	LysoPE 20:5	Lipids	-	512467	1.86467e+06	2.39441e+06	3.70857e+06	4.67492e+06	6.09458e+06	1.43834e+06	1.26002e+06	1.57635e+06
2	Lmdp004892	C24H22O14	Kaempferol-3-O-(6''-malonyl)galactoside	Flavonoids	-	9.18648e+06	9.72367e+06	1.06504e+07	8.56139e+06	1.06788e+07	6.27716e+06	3.08158e+06	2.20762e+06	2.74502e+06
2	pmb0752	C17H20O9	3-O-Feruloylquinic acid	Phenolic acids	1899-29-2	5.82844e+07	61144947	5.91289e+07	5.34924e+07	5.41483e+07	5.46978e+07	1.16631e+07	1.49604e+07	1.39026e+07
2	Lmsn004322	C24H24O12	1,6-Di-O-caffeoyl-β-D-glucose*	Phenolic acids	-	1.21678e+06	1.13906e+06	1.10034e+06	873656	1.78732e+06	1.27593e+06	335467	541949	645349
2	pmb0790	C20H31NO13	Pyridoxine-5'-O-diglucoside	Others	-	253417	479111	585554	395320	263485	305811	30253.6	36147.3	33413.6
2	Hmbn005207	C30H48O4	3,23-Dihydroxyolean-12-en-28-oic acid (Hederagenin)	Terpenoids	465-99-6	379039	882929	135344	9	9	9	9	9	9
2	mws5042	C11H14N2O3	L-Glycyl-L-phenylalanine	Amino acids and derivatives	721-66-4	4.93795e+06	4.01732e+06	3.22378e+06	2.15111e+06	1.52508e+06	2.45973e+06	1.23454e+06	2.13041e+06	1.52033e+06
2	Zmdn003480	C26H34O12	Cycloolivil-6-O-glucoside	Lignans and Coumarins	-	264809	318632	282183	257858	262005	269586	95648.5	121001	135689
2	MA10107783	C10H8O5	3-[(1-Carboxyvinyl)oxy]benzoic acid	Phenolic acids	16929-37-6	239900	342157	351666	349327	229454	452046	83756.3	131276	104797
2	pme3233	C16H12O5	Calycosin	Flavonoids	20575-57-9	847854	1.17836e+06	932144	643015	468326	562954	9	9	9
2	pmb0789	C14H21NO8	Pyridoxine-5'-O-glucoside	Others	-	928201	1.08417e+06	1.17054e+06	790208	589695	810152	225610	285487	300647
2	Hmbn005951	C21H20O7	1,3-O-Di-p-Coumaroylglycerol	Phenolic acids	-	765209	1.63229e+06	2.31007e+06	1.17718e+06	1.14576e+06	1.52457e+06	116229	63583.1	60337.3
2	pme0428	C12H14O5	3,4,5-Trimethoxycinnamic acid	Phenolic acids	90-50-6	142844	195897	231173	116614	120376	138618	12623.7	10405.2	11822.6
2	Wafp003158	C16H24N4O3	N-Feruloylhomoagmatine	Alkaloids	-	4.75455e+06	3.18731e+06	2.21177e+06	705911	279659	732521	184185	182484	284012
2	Lmhp003162	C34H42O21	Chrysoeriol-6,8-di-C-glucoside-4'-O-glucoside	Flavonoids	-	70352.8	131771	142868	97767.1	81042.3	86947.4	13541.8	17402.8	13537
2	pma3649	C5H9NO3	5-Aminolevulinic Acid	Alkaloids	106-60-5	7.20605e+06	4.66412e+06	3.01396e+06	2.79107e+06	1.9683e+06	2.39582e+06	1.09196e+06	2.53406e+06	2.70596e+06
2	mws1068	C15H10O6	Kaempferol (3,5,7,4'-Tetrahydroxyflavone)	Flavonoids	520-18-3	849016	1.04394e+06	810890	642213	376233	594500	184799	130147	167958
2	Zmzp000145	C9H20N2O2	Trimethyllysine	Amino acids and derivatives	23284-33-5	1.94873e+06	2.234e+06	1.82648e+06	823346	9	894995	594332	588918	1.40071e+06
2	Zaln004057	C16H16O8	4-caffeoylshikimic acid*	Phenolic acids	-	357426	472943	439509	327981	318440	534790	88004.4	103563	110931
2	pmb2799	C18H32O3	12,13-Epoxy-9-Octadecenoic Acid	Lipids	6799-85-5	510588	358415	322281	173431	120429	219619	134152	127777	131021
2	Lmhp008742	C28H48NO7P	LysoPC 20:5	Lipids	162440-04-2	2.24296e+06	4.90202e+06	8.07526e+06	8.67521e+06	9	1.53298e+07	861005	766659	776414
2	mws1584	C25H24O12	1,3-O-Dicaffeoylquinic Acid (Cynarin)	Phenolic acids	30964-13-7	97141.1	75646.4	84804.5	78181.3	40523.6	74170.7	2338.34	14873.7	13611.9
2	pmn001705	C30H48O4	3,24-Dihydroxy-17,21-semiacetal-12(13)oleanolic fruit	Terpenoids	-	579582	744769	9	9	9	9	9	9	9
2	Zmhp006502	C25H24O14	Kaempferide-3-O-(6''-malonyl)glucoside	Flavonoids	-	156326	355254	147947	76192.8	18371.7	44134.1	24454.5	23960.4	31703.4
2	pme1119	C10H12N4O5	Inosine	Nucleotides and derivatives	58-63-9	1.14724e+06	1.6552e+06	1.96121e+06	1.93679e+06	1.18403e+06	2.02338e+06	327395	298159	420192
2	Lmsn004797	C21H24O11	3-Hydroxyphloretin-4'-O-glucoside	Flavonoids	-	237686	321245	245861	252518	421002	258308	69428.7	140991	118586
2	pme3311	C6H14O12P2	D-Fructose-1,6-biphosphate	Others	488-69-7	524670	415332	451901	106365	109715	464534	76570.5	92276	24861.8
2	pme1216	C6H5NO2	2-Picolinic acid	Organic acids	98-98-6	676404	504189	572719	322354	299371	398483	247338	257564	312395
2	Lmtn004049	C15H20O4	Abscisic acid	Organic acids	21293-29-8	175443	136962	134677	117618	115658	135450	13644.4	12735.6	9599.15
2	pmb3032	C26H26O14	Tricin-7-O-(2''-Malonyl)rhamnoside	Flavonoids	-	47808.4	61869.5	53499.6	55346.9	43506.7	56720.5	15088.5	25571.3	32215.1
2	Zmdn001863	C18H14O6	2-(7-Dihydroxyl)-benzofuranyl-ferulic acid	Phenolic acids	-	232533	298929	327500	153834	142789	197577	30969	40584.4	41140.3
2	Lssp210422	C15H10O5	Genistein	Flavonoids	446-72-0	404919	410820	465590	284511	181414	289279	95745	107138	131686
2	mws0576	C4H8O3	3-Hydroxybutyric acid	Organic acids	300-85-6	775483	1.11439e+06	1.46036e+06	600323	460650	546012	534523	540445	425979
2	Zmhp102730	C27H30O17	6-Hydroxykaempferol-3,6-O-Diglucoside*	Flavonoids	-	597107	966549	1.08619e+06	370989	357959	400116	428477	596347	852351
2	pmb0981	C10H14N5O7P	Adenosine 5'-monophosphate	Nucleotides and derivatives	61-19-8	946929	1.22929e+06	1.12229e+06	533736	460185	669088	317380	351995	492301
2	pme3961	C10H13N5O3	2'-Deoxyadenosine	Nucleotides and derivatives	958-09-8	6.85672e+07	7.50453e+07	7.54259e+07	5.65471e+07	4.92179e+07	5.55906e+07	2.31964e+07	1.99028e+07	2.18453e+07
2	pmb3041	C23H22O14	Tricin-7-O-saccharic acid	Flavonoids	-	5.01566e+06	5.57447e+06	4.67362e+06	4.28292e+06	4.60935e+06	4.65803e+06	1.12085e+06	1.28444e+06	1.57253e+06
2	pmb0883	C23H48NO7P	LysoPE 18:0	Lipids	69747-55-3	85893.3	152785	161301	288686	188713	191816	47606.2	32762.5	30939.5
2	mws1089	C12H23O14P	Sucrose-6-phosphate	Others	-	135007	245269	254638	201858	205686	255621	49353.9	32891.2	93761.3
2	Zmpn000199	C6H10O8	D-Galactaric acid	Others	526-99-8	493862	696020	702858	782364	810301	706052	375217	320069	411112
2	Lmgn002555	C8H14O4	2-Propylglutaric acid	Organic acids	32806-62-5	1.68719e+07	1.56998e+07	1.71483e+07	1.4528e+06	319700	2.65622e+06	438036	1.16295e+06	3.16916e+06
2	mws0255	C4H5N3O	Cytosine	Nucleotides and derivatives	71-30-7	2.48962e+06	2.51907e+06	2.15375e+06	1.21719e+06	1.06943e+06	1.22467e+06	833286	704633	756487
2	pme1474	C11H15N5O3S	5'-Deoxy-5'-(methylthio)adenosine	Nucleotides and derivatives	2457-80-9	4.99631e+07	4.03481e+07	3.53636e+07	1.37364e+07	1.45105e+07	1.66335e+07	1.68398e+07	1.40492e+07	2.31305e+07
2	pmb0530	C21H27N7O14P2	Nicotinic acid adenine dinucleotide	Nucleotides and derivatives	53-84-9	165414	146083	129815	87590.2	101043	105700	46004	61856.4	65473.8
2	mws0609	C10H12N5O7P	Guanosine 3',5'-cyclic monophosphate	Nucleotides and derivatives	7665-99-8	6.47976e+06	3.6561e+06	2.9575e+06	2.83013e+06	2.33058e+06	2.12169e+06	2.3361e+06	2.04694e+06	1.85075e+06
2	pma0791	C24H24O13	Naringenin-7-O-(6''-malonyl)glucoside	Flavonoids	-	696548	727518	915881	681081	808407	460478	169601	238133	337178
2	MWSmce329	C9H12O4	Antiarol; 3,4,5-Trimethoxyphenol	Phenolic acids	642-71-7	441129	1.06314e+06	837444	528240	498229	379760	91314.4	98986.7	89283.5
2	pmb3066	C22H26O12	5-O-p-Coumaroylshikimic acid O-glucoside	Phenolic acids	-	1.00552e+06	1.49717e+06	1.62106e+06	1.47402e+06	1.61931e+06	1.34169e+06	459071	736621	739420
2	pme0183	C5H5N5O	Isoguanine	Nucleotides and derivatives	3373-53-3	1.62216e+06	1.3285e+06	1.24007e+06	971331	709224	962139	826570	513383	497922
2	pmp000126	C27H30O16	Luteolin-6,8-di-C-glucoside	Flavonoids	29428-58-8	210827	358292	406695	210105	194086	169555	44044.9	64404.2	57001.4
2	Zmhn002301	C15H18O8	p-Coumaric acid-4-O-glucoside*	Phenolic acids	117405-48-8	2.32289e+06	2.04638e+06	1.53376e+06	1.82238e+06	843639	2.08701e+06	644995	908501	1.04401e+06
2	Lmyn012771	C30H46O3	3-Oxoolean-18-en-28-oic acid (Moronic acid)	Terpenoids	6713-27-5	54049.3	78120.1	44483	62002.5	49807.7	46296.9	22674.1	18143.8	22214.2
2	Zmhn002909	C22H22O10	6-O-Glucosyl-caffeoylbenzoic acid	Phenolic acids	-	191126	307382	181946	264134	123017	271880	2370.37	17505	4282.95
2	pmn001421	C16H18O8	3-O-p-Coumaroylquinic acid*	Phenolic acids	87099-71-6	2.29246e+06	2.62657e+06	2.35185e+06	1.41861e+06	1.14386e+06	2.1918e+06	157310	220644	263907
2	pme0271	C4H4O4	Maleic acid*	Organic acids	110-16-7	1.68218e+06	1.3822e+06	1.45677e+06	668665	568340	749825	617635	687768	790141
2	mws0376	C4H4O4	Fumaric acid*	Organic acids	110-17-8	1.68218e+06	1.3822e+06	1.45677e+06	668665	568340	749825	617635	687768	790141
2	pmn001689	C18H32O4	9-Hydroxy-12-oxo-15(Z)-octadecenoic acid	Lipids	-	69812.5	72821.1	54662.4	41607.4	39284	49322.4	33564	35181.2	22744.1
2	Zmhp002409	C27H30O16	Isoluteolin-6,8-di-C-glucoside	Flavonoids	-	332958	523277	334137	395650	218473	412650	66746.4	103615	138734
2	mws1574	C16H22O10	Geniposidic acid	Terpenoids	27741-01-1	91564.3	83032.6	106573	89607.8	68211.6	93704.8	18598.4	40402.2	56384.3
2	Lmqp000427	C6H11NO3	N-Methyl-Trans-4-Hydroxy-L-Proline	Amino acids and derivatives	4252-82-8	88578.8	217672	164141	281981	270407	253231	155608	102419	116018
2	pmb0197	C11H15N5O5	N7-Methylguanosine	Nucleotides and derivatives	20244-86-4	546387	438588	311048	125632	94930.4	151995	72287.5	78190.2	84180.8
2	Hmqn003054	C18H34O5	9,10,11-Trihydroxy-12-octadecenoic acid	Lipids	61911-67-9	392938	333010	333249	149613	143716	172663	187736	221299	185160
2	mws0369	C20H32O2	Arachidonic Acid	Lipids	506-32-1	154724	311032	418426	306568	281142	448661	137453	106832	176405
2	Zmhn002334	C16H20O9	6-O-Feruloyl-β-D-glucose	Phenolic acids	137887-25-3	182611	224084	133087	244667	144788	237886	9	9	9
2	mws1346	C6H11NO4	DL-2-Aminoadipic acid	Alkaloids	542-32-5	9.89467e+06	5.82949e+06	5.81006e+06	2.94714e+06	2.25299e+06	3.38351e+06	412828	716796	822652
2	Hmcp001598	C27H30O16	Isorhamnetin-3-O-(2''-O-xylosyl)glucoside	Flavonoids	-	78037.4	104875	125074	90588.3	66191.8	71917.9	21591	29343	26760.5
2	pme3034	C5H8O4	Ethylmalonic acid	Organic acids	601-75-2	103168	70556	69445.6	4436.99	28187.1	48908.6	3185.03	3819.88	23245.2
2	pmb2653	C24H42O20	DMelezitose O-rhamnoside	Others	-	23065.1	26198.5	25621	53545.5	146506	60021	24097	13323.2	14099.9
2	pme1816	C16H18O9	Neochlorogenic acid (5-O-Caffeoylquinic acid)	Phenolic acids	906-33-2	3.98381e+06	2.90927e+06	4.10439e+06	2.29956e+06	2.1746e+06	3.16878e+06	287404	349223	446761
2	mws0921	C9H10O2	p-Coumaryl alcohol	Phenolic acids	3690-05-9	594745	818413	678489	361777	277865	333483	277061	232101	330194
2	pmb0502	C16H25N3O2	p-Coumaroylspermidine	Alkaloids	-	1.19676e+06	754170	526456	9	9	9	9	9	9
2	MWS5209	C5H11NO2	N-Methyl-α-aminoisobutyric acid	Amino acids and derivatives	2566-34-9	45603.5	64664	82770.1	677471	886643	600152	103036	18437.5	42214.8
2	mws0014	C10H10O4	Ferulic acid*	Phenolic acids	537-98-4	5.84537e+06	6.47233e+06	4.37019e+06	6.17549e+06	3.13747e+06	4.29919e+06	1.45615e+06	1.3709e+06	1.14795e+06
2	pme0422	C10H10O4	Isoferulic Acid*	Phenolic acids	25522-33-2	5.84537e+06	6.47233e+06	4.37019e+06	6.17549e+06	3.13747e+06	4.29919e+06	1.45615e+06	1.3709e+06	1.14795e+06
2	mws0736	C8H16N2O3	N-Glycyl-L-leucine*	Amino acids and derivatives	869-19-2	4.37206e+06	4.33894e+06	3.05879e+06	2.32419e+06	1.89562e+06	2.36434e+06	1.59109e+06	1.79386e+06	1.38755e+06
2	Rfmb26201	C30H38O14	Syringaresinol-4'-O-(6''-acetyl)glucoside	Lignans and Coumarins	-	142343	197858	192226	193142	167924	264928	55149.9	59042.9	68037.7
2	pmn001378	C26H32O11	Pinoresinol-4-O-glucoside	Lignans and Coumarins	41607-20-9	468573	517688	459871	477592	583090	446625	224338	254048	257064
2	MWSmce339	C10H10O3	2-Methoxycinnamic acid	Phenolic acids	6099-03-2	93192.2	96527	117385	40951.1	61414.8	61756.8	18384.3	26117.8	22565.1
2	Lmgp004784	C15H14O5	Apiferol	Flavonoids	55167-29-8	160024	295693	350490	141131	95626.4	266428	105184	86999.1	67875.2
2	pmb0819	C10H8N2	3-Indoleacetonitrile	Alkaloids	771-51-7	607604	413176	404386	381626	246053	447977	101711	199860	79966.8
2	MWSslk144	C11H12O3	p-Coumaric acid ethyl ester	Phenolic acids	7362-39-2	2.00483e+06	2.49475e+06	2.05371e+06	1.09028e+06	1.2633e+06	1.14342e+06	376480	387549	442444
2	pmp000236	C26H28O14	Isovitexin-8-O-xyloside	Flavonoids	-	3.79039e+06	4.44282e+06	4.40775e+06	3493710	2.68941e+06	5.11227e+06	812740	1.08469e+06	1.46136e+06
2	pme1184	C10H13N5O4	2'-Deoxyguanosine	Nucleotides and derivatives	961-07-9	8.38003e+07	6.94091e+07	7.03958e+07	3.41985e+07	2.58383e+07	3.60479e+07	2.30064e+07	2.01523e+07	2.10603e+07
2	Hmbn002174	C8H8O2	4-Hydroxyacetophenone	Phenolic acids	99-93-4	91183.1	181903	149953	87360.3	66053.5	107863	46975.1	40934.3	32278.8
2	pme0295	C6H11NO3	4-Acetamidobutyric acid	Organic acids	3025-96-5	3.13666e+06	3.19608e+06	2.96068e+06	1.99947e+06	1.24062e+06	1.68202e+06	131484	386605	339374
2	pmb0738	C34H34O16	Tricin-7-O-(2''-Sinapoyl)glucoside	Flavonoids	-	482975	493830	412959	303685	368420	477513	117260	164954	275883
2	Wagp001741	C19H28N2O9	N-(gamma-L-glutamyl)tyramine O-glucoside	Alkaloids	-	130562	170903	173548	138294	96985.8	136495	69588.8	65240.5	69782.7
2	mws1383	C12H10N4O2	Lumichrome	Alkaloids	1086-80-2	2.08188e+06	1.20927e+06	1.3131e+06	685914	446847	1.11606e+06	50214.1	104489	101842
2	mws5035	C15H22N2O3	L-Leucyl-L-phenylalanine	Amino acids and derivatives	56217-82-4	5.94165e+06	5.54516e+06	4.75034e+06	3.00741e+06	2.38143e+06	3.40693e+06	1.55914e+06	1.78242e+06	1.57758e+06
2	Sacn001940	C16H24O10	8-Epiloganic acid	Terpenoids	82509-41-9	723863	788527	907021	480567	1.68237e+06	1.11326e+06	350318	468600	364488
2	Lmbn004685	C18H32O4	5S,8R-DiHODE; (5S,8R,9Z,12Z)-5,8-Dihydroxyoctadeca-9,12-dienoate	Lipids	-	227007	266137	205799	59150.6	89288.3	76763	124305	139582	106801
2	MWS1839	C9H10O3	Ethylparaben	Phenolic acids	120-47-8	319342	511962	340120	209708	167828	246894	145154	174309	140138
2	MWSHY0189	C21H20O10	Apigenin-7-O-glucoside(Cosmosiin)	Flavonoids	578-74-5	7.93152e+06	8.22595e+06	1.07014e+07	9.94489e+06	5.32868e+06	3.50836e+06	2.65803e+06	3.91436e+06	3.68219e+06
2	pmn001687	C13H12O8	Cis-Coutaric acid	Phenolic acids	67920-37-0	673859	851382	936549	598665	396004	621670	90605.6	92790.5	123752
2	HJN087	C21H22O10	Naringenin-4'-O-glucoside	Flavonoids	-	952161	943427	1.17419e+06	1.37638e+06	704028	872617	325172	352566	429796
2	pmp000194	C24H22O13	6''-O-Malonylgenistin	Flavonoids	51011-05-3	2.62916e+06	3.07868e+06	5.14772e+06	4.36701e+06	2.07237e+06	1.34425e+06	406594	603959	628459
2	mws0675	C11H15N2O8P	β-Nicotinamide mononucleotide	Nucleotides and derivatives	1094-61-7	353688	356457	306188	127363	103079	142732	31348.5	34768.7	44980.4
2	pmp000571	C15H10O5	Apigenin; 4',5,7-Trihydroxyflavone	Flavonoids	520-36-5	467334	411683	439336	268092	202329	342147	87054.8	98863.3	146310
2	mws2212	C9H8O4	Caffeic acid	Phenolic acids	331-39-5	894823	1.57199e+06	1.72172e+06	813799	677946	1.11959e+06	357097	444674	538754
2	Lmgn001670	C7H6O3	Salicylic acid	Phenolic acids	69-72-7	3.995e+06	3.29181e+06	4.1987e+06	2.26909e+06	1.87609e+06	2.39437e+06	870552	1.35284e+06	1.32043e+06
2	MWS1771	C10H13NO3	L-Tyrosine methyl ester	Amino acids and derivatives	1080-06-4	264805	178079	237693	108079	103767	138853	93175.3	84748.5	136285
2	Hmqp006221	C19H34O3	13-Hydroxy-9Z,11E-octadecadienoic acid	Lipids	18104-45-5	36387.5	18236.4	17908.7	9617.81	6211.39	9913.86	7067.2	1966.25	19122.9
2	pmb0532	C10H13N4O8P	Inosine 5'-monophosphate	Nucleotides and derivatives	131-99-7	92648.7	129592	115160	48330.1	52157.4	66502.9	16488.1	28614.6	27855.6
2	Hmjn008136	C30H46O4	2,3-Dihydroxyoleana-11,13(18)-dien-28-oic acid (Camaldulenic acid)	Terpenoids	71850-15-2	358638	553524	312484	486853	276344	390823	256049	182137	134640
2	Hmlp005105	C16H12O5	3,7-dihydroxy-4'-methoxyflavone	Flavonoids	-	2.43929e+06	3.51058e+06	2.31834e+06	3.31339e+06	2.2797e+06	2.00868e+06	833659	636428	983463
2	MWS201458	C15H22N2O3	Phe-Ile	Amino acids and derivatives	22951-94-6	1.21202e+06	1.11055e+06	862601	801154	492096	761495	404988	537408	394716
2	Lmtn003096	C26H36O11	Secoisolariciresinol 4-O-glucoside	Lignans and Coumarins	-	2.02611e+07	2.47141e+07	2.27477e+07	2.25814e+07	2.26058e+07	2.50999e+07	5.29019e+06	7.76883e+06	8.7641e+06
2	mws2124	C2H5O6P	2-Phosphoglycolate	Organic acids	13147-57-4	72952.6	75035.8	93188.3	77480.2	51064.4	66263.6	38813.4	17505	40463.6
2	Lmhn002140	C14H14O9	Feruloyltartaric acid (Fertaric acid)	Phenolic acids	-	263575	322300	390251	162185	142276	190564	35906.2	27011.6	72356.1
2	pmb0744	C24H18O8	Tricin-4'-O-Benzoic Acid	Flavonoids	-	251900	262264	289552	238070	208344	380628	58207.4	108314	123482
2	MWS0442	C18H32O16	Maltotriose	Others	1109-28-0	632265	431684	982541	1.24151e+06	1.76747e+06	931547	676880	543562	628287
2	Lmqp012453	C30H48O2	3-Hydroxyurs-12-en-28-aldehyde (Ursolaldehyde)	Terpenoids	-	23238.3	29177.9	12580.1	23053.2	32897.2	24533.5	7742.58	6029.53	7551.74
2	MA10039641	C12H22O11	Lactobiose	Others	63-42-3	1.64659e+07	8.4348e+06	2.14254e+07	1.83716e+07	1.88146e+07	1.66485e+07	1.5343e+06	1.84219e+06	1.44295e+07
2	Lmmn002274	C26H34O11	Isolariciresinol-9'-O-glucoside	Lignans and Coumarins	63358-12-3	502173	624503	572816	625000	616296	616787	214491	323602	345556
2	Lmzn006169	C30H48O4	3,19-Dihydroxyurs-12-en-28-oic acid (Pomolic acid)	Terpenoids	13849-91-7	168425	144669	117225	9	9	9	9	9	9
2	pmb2787	C18H30O3	9-Oxo-10E,12Z-octadecadienoic acid	Lipids	54232-59-6	112548	75120.3	64517	37441.2	24617.1	36658.5	27878.9	25977.2	24679
2	mws2184	C11H12O4	Ethyl caffeate	Phenolic acids	102-37-4	269441	439914	413406	220174	192869	282140	55957.3	70966.9	94569.9
2	pmb0801	C14H19NO9	4-Pyridoxic acid-O-glucoside	Others	-	2.6649e+06	2.8132e+06	2.99568e+06	1.69737e+06	1.94661e+06	2.30648e+06	672008	636011	878376
2	Lmhp008924	C27H50NO7P	LysoPC 19:3	Lipids	-	79837.1	56501.6	106275	180859	210735	160758	39087	64805.5	40650.6
2	MWSmce682	C5H10O5	DL-Xylose	Others	25990-60-7	164426	132833	263252	237585	183527	244337	63440.4	38576.3	46456.2
2	mws1499	C5H10O5	D-Arabinose	Others	10323-20-3	164426	132833	263252	237585	183527	244337	63440.4	38576.3	46456.2
2	pmb0500	C23H26N2O5	N-p-Coumaroyl-N'-feruloylputrescine	Alkaloids	380302-96-5	649162	670707	539826	786021	604331	602073	117174	73710.5	112963
2	MWSmce663	C8H10O3	Vanillyl alcohol	Phenolic acids	498-00-0	256796	354868	342684	186031	167068	216292	42644.3	60252.7	73756.4
2	Hmbp006861	C23H24O9	1,2-O-Diferuloylglycerol*	Phenolic acids	-	5.39619e+06	6.36532e+06	6.43259e+06	3.91505e+06	4.32869e+06	4.50611e+06	1.02932e+06	908185	1.07126e+06
2	Lmmn000774	C15H20O9	Dihydrocaffeoylglucose	Phenolic acids	-	282334	266769	348906	203125	205208	200004	96066.4	84465.3	109900
2	Cmsp005051	C26H34O11	Isolariciresinol-9-O-glucoside	Lignans and Coumarins	-	170880	226294	190142	162528	191190	210787	66095.8	33066.9	73742.5
2	pmb0782	C5H11N	Piperidine	Alkaloids	110-89-4	9.29641e+06	6.32641e+06	6.33757e+06	3.78566e+06	2.60536e+06	4.56687e+06	1.9469e+06	4.39097e+06	3.22123e+06
2	Wmzn000227	C6H10O4	2,2-Dimethylsuccinic acid	Organic acids	597-43-3	127879	197300	155998	210994	212566	225226	65915.9	51113.4	78632.7
2	Zalp003488	C17H20O9	4-O-Caffeoylquinic acid methyl ester*	Phenolic acids	123372-74-7	5.63695e+07	6.20658e+07	5.67242e+07	5.17505e+07	5.65945e+07	5.22443e+07	1.50752e+07	1.69791e+07	1.60554e+07
2	Lmzn206829	C30H46O3	3-Oxoolean-12-en-28-oic Acid (Oleanonic acid)	Terpenoids	17990-42-0	338105	285824	260142	325887	255990	266571	59910.1	57520.4	78098.2
2	Lmzn006829	C30H46O3	3-Oxours-12-en-28-oic acid (Ursonic Acid)	Terpenoids	-	338105	285824	260142	325887	255990	266571	59910.1	57520.4	78098.2
2	mws0126	C26H54NO7P	LysoPC 18:0	Lipids	19420-57-6	1.32572e+06	1.15352e+06	1.19501e+06	1.53157e+06	1.0793e+06	1.46343e+06	9	9	9
2	pme3732	C9H13N3O5	Cytidine	Nucleotides and derivatives	65-46-3	1.6367e+07	1.58279e+07	1.42362e+07	7.92715e+06	5.35618e+06	9.8599e+06	5.06637e+06	4.69434e+06	5.38905e+06
2	pmn001320	C12H14O5	1-O-p-Cumaroylglycerol	Phenolic acids	106055-11-2	780940	901949	694316	426845	424253	433570	224054	209128	210335
2	pmp001309	C21H20O12	6-Hydroxykaempferol-7-O-glucoside	Flavonoids	-	26545525	8.47143e+06	18550395	5.92016e+06	3.90065e+06	10832600	11693460	8.75626e+06	9.98712e+06
2	pmb3081	C6H11PO11	Glucarate O-Phosphoric acid	Others	-	1.66207e+06	1.64333e+06	1.80553e+06	702144	545769	823423	433862	453535	592609
2	Lmmn002260	C27H36O12	5'-Methoxyisolariciresinol-9'-O-glucoside	Lignans and Coumarins	-	6.63151e+06	7.72741e+06	7.84247e+06	5.99311e+06	6.42968e+06	7.05237e+06	2.02536e+06	3.13649e+06	3.29619e+06
2	Lmhp005872	C25H30N2O6	Diferuloylcadaverine	Alkaloids	-	147014	158378	164973	87466.4	75629.8	109728	21073.3	29931.8	51904.1
2	Lmjp002596	C26H28O16	Quercetin-3-O-sambubioside*	Flavonoids	83048-35-5	158466	210016	238093	9	9	9	56650.5	119808	61646.3
2	MWSmce165	C6H14O5	L-Fucitol	Others	13074-06-1	231693	263780	391898	187595	188573	243614	129138	99365.5	113138
2	Lmgn000224	C5H6O5	2-Methyl-3-oxosuccinic acid	Organic acids	-	60733.5	74927.6	113567	25792.6	9	49281.1	24239	21844.5	41665.5
2	pmc0066	C10H13N4O7P	2'-Deoxyinosine-5'-monophosphate	Nucleotides and derivatives	3393-18-8	1.47908e+06	2.62492e+06	2.47646e+06	6.47115e+06	9.37596e+06	5.53632e+06	3.43858e+06	1.5315e+06	3.61216e+06
2	MWSHY0136	C21H20O11	Kaempferol-3-O-glucoside (Astragalin)*	Flavonoids	480-10-4	1.36311e+07	1.60587e+07	15002834	1.60635e+07	1.67596e+07	1.11536e+07	7.38329e+06	5.5335e+06	7.28794e+06
2	MWSmce598	C30H52O26	Maltopentaose	Others	34620-76-3	12192.3	21042.6	40203	62973	64956.2	38108.6	39925.7	28798.5	22334.6
2	Zalp003512	C17H20O9	methyl 5-caffeoylquinate	Phenolic acids	-	6.08287e+07	6.71059e+07	5.65837e+07	5.50154e+07	5.73109e+07	5.60837e+07	1.5037e+07	1.70932e+07	1.9048e+07
2	mws1433	C18H19NO4	N-Feruloyltyramine	Alkaloids	66648-43-9	46260.3	35567	34329.1	23600.2	27842	49221.2	9	9	9
2	MWSmce709	C9H7N	Isoquinoline	Alkaloids	119-65-3	304985	392377	246852	199368	164670	289167	9	9	9
2	ML10180524	C9H13N3O5	Cytarabine	Nucleotides and derivatives	147-94-4	1.46977e+07	1.27084e+07	1.15587e+07	6.30846e+06	3.32453e+06	6.367e+06	3.30133e+06	2.28065e+06	3.44316e+06
2	Zaln004082	C16H16O8	3-O-caffeoylshikimic acid*	Phenolic acids	-	340434	489332	393215	325617	286569	498704	88595	96575.3	105621
2	Lmhp112042	C21H38O4	1-Linoleoylglycerol*	Lipids	2277-28-3	3.53733e+06	2.7713e+06	2.4186e+06	1.42943e+06	1.0811e+06	1.4409e+06	798791	769508	666668
2	Zbdn001947	C13H18O8	Isotachioside*	Phenolic acids	31427-08-4	5.39494e+06	7.57532e+06	6.88653e+06	4.71886e+06	4.81496e+06	5.16748e+06	2.33389e+06	3.02823e+06	3.35639e+06
2	Zbdn002066	C13H18O8	Tachioside*	Phenolic acids	109194-60-7	5.45751e+06	6.71049e+06	7.07534e+06	4.83993e+06	4.87586e+06	5.20802e+06	2.33477e+06	2.95979e+06	3.56067e+06
2	HJAP148	C26H28O15	Kaempferol-3-O-sambubioside	Flavonoids	27661-51-4	2.13127e+06	2.02626e+06	2.33912e+06	1.56487e+06	1.23101e+06	1.62396e+06	392294	516572	566202
2	pme0122	C8H16N2O3	N6-Acetyl-L-lysine	Amino acids and derivatives	692-04-6	2.26032e+06	4.6754e+06	1.09307e+07	9.17495e+06	7.70991e+06	1.07296e+07	333582	326414	298719
2	Lmbn000193	C3H4O4	Tartronate semialdehyde	Organic acids	2480-77-5	470597	690391	713222	390269	334212	485729	195231	208707	231126
2	Zmyn000108	C6H10O8	D-Saccharic acid	Others	87-73-0	587363	735712	814029	757368	768583	777727	270013	321168	380416
2	pme2746	C27H33N9O15P2	Riboflavin 5'-Adenosine Diphosphate	Nucleotides and derivatives	146-14-5	148750	131828	129756	47044.7	31181.1	66560	50127.3	41366	64719.4
2	mws0853	C11H14O4	Sinapyl alcohol	Phenolic acids	537-33-7	116028	114671	109112	63892.9	71766.1	60545.4	27513.7	38632	49097.9
2	pmb2795	C10H10O3	4-Methoxycinnamic acid	Phenolic acids	830-09-1	89759	95074.8	122866	43246.7	54931.7	59152.9	17860.7	23546.5	26428.9
2	HJAP011	C22H22O11	Chrysoeriol-8-C-glucoside (Scoparin)	Flavonoids	301-16-6	3.46429e+07	3.60951e+07	2.86845e+07	3.7043e+07	2.73398e+07	3.96741e+07	7.43873e+06	1.39643e+07	1.54955e+07
2	Hmpp003270	C21H20O11	Luteolin-4'-O-glucoside	Flavonoids	6920-38-3	15062095	1.43069e+07	1.68757e+07	1.34502e+07	1.58378e+07	1.25805e+07	7.18311e+06	4.67334e+06	5.40022e+06
2	Lmbn001467	C7H13NO3	5-Acetamidopentanoic Acid	Organic acids	1072-10-2	413457	245652	291429	109170	122859	206448	80259	60148.7	93977.6
2	Zmgn000216	C2H7O4P	2-Hydroxyethylphosphonic acid	Organic acids	22987-21-9	3.27721e+06	3.4484e+06	2.41617e+06	767165	885562	726081	832986	744737	874256
2	MWSmce490	C8H8O4	2',4',6'-Trihydroxyacetophenone	Phenolic acids	480-66-0	353593	659309	412764	309753	255498	351133	104626	84415.5	115576
2	mws0884	C10H12N5O6P	Cyclic 3',5'-Adenylic acid	Nucleotides and derivatives	60-92-4	3.47976e+06	1.67942e+06	1.33086e+06	202133	1.06095e+06	1.10592e+06	430082	271860	1.38574e+06
2	mws0093	C10H12O3	Coniferyl alcohol	Phenolic acids	458-35-5	413341	435377	465101	249687	217517	267958	46729	67329	65285
2	mws1155	C6H14O6	D-Mannitol	Others	69-65-8	30512.7	59425.1	88794.1	218563	471777	170062	123652	54264.1	84855
2	Zmdp000976	C7H13NO4S	S-(2-Carboxypropyl)cysteine	Amino acids and derivatives	6852-42-2	46592.4	30243.1	31620.2	28846	3636.81	37650.9	4679.51	10082	5030.63
2	pmb3101	C7H12O5	2-Isopropylmalic Acid	Organic acids	49601-06-1	70806.9	92070.5	328600	60838.6	38969.1	113684	14484.1	25183.8	41718.4
2	pmb0494	C15H22N2O4	Sinapoylputrescine	Alkaloids	70185-57-8	128880	121952	124116	110617	85804.9	120830	9	9	9
2	mws4176	C12H16N2O3	L-Alanyl-L-Phenylalanine	Amino acids and derivatives	3061-90-3	2.49446e+06	1.91859e+06	1.75864e+06	1.16508e+06	858614	1.2916e+06	724433	855371	746937
2	pmp001073	C9H13NO2	Synephrine; 4-[1-Hydroxy-2-(methylamino)ethyl]phenol	Alkaloids	94-07-5	1.22338e+06	1.79756e+06	2.1719e+06	1.18467e+06	868867	1.10854e+06	694024	845440	777474
2	MWSslk257	C9H14N3O8P	Cytidine 5'-monophosphate(Cytidylic acid)	Nucleotides and derivatives	63-37-6	202870	246051	212760	115500	110513	112136	61922.5	91977.8	83459.8
2	Lmgp003989	C25H22O11	Dicaffeoylshikimic acid	Phenolic acids	-	174887	177505	153872	100282	117505	99657.9	17505	7505	32505
2	mws0983	C20H39NO2	N-Oleoylethanolamine	Alkaloids	111-58-0	2.67052e+06	2.8053e+06	3.02325e+06	2.09298e+06	992573	1.91647e+06	245371	371278	371254
2	pma3101	C11H14NO6+	Nicotinate D-ribonucleoside	Others	17720-18-2	7.92267e+06	7.62433e+06	6.85422e+06	5.37941e+06	4.48813e+06	4.98984e+06	3.78773e+06	3.82887e+06	3.47699e+06
2	pma0104	C20H16O7	N-Sinapoylhydroxycoumarin	Lignans and Coumarins	-	2.08767e+06	1.39904e+06	1.67339e+06	2.01871e+06	2.04537e+06	1.67021e+06	1492505	656644	626114
2	Lmhp011562	C21H36O4	1-α-Linolenoyl-glycerol	Lipids	-	211066	203551	239103	248282	189554	304466	84811.7	121901	110731
2	MWS2984	C4H4N6O	8-Azaguanine	Nucleotides and derivatives	134-58-7	3.62126e+06	1.85199e+06	2.17621e+06	1.0688e+07	8.00349e+06	4.06493e+06	698204	575763	392533
2	Hmln002806	C16H16O8	5-O-Caffeoylshikimic acid	Phenolic acids	180981-12-8	206081	292574	257164	300047	211269	488679	69223	64226.3	101470
2	mws0281	C6H8O7	Citric Acid	Organic acids	77-92-9	6.31558e+07	7.14663e+07	7.67096e+07	1.37007e+07	1.26452e+07	1.8483e+07	8.09263e+06	7.4123e+06	8.88046e+06
2	pmb1096	C8H7N	Indole	Alkaloids	120-72-9	573534	521205	499958	379413	284538	80692	200353	243311	202243
2	mws2108	C16H18O9	Cryptochlorogenic acid (4-O-Caffeoylquinic acid)	Phenolic acids	905-99-7	1.05451e+07	7.46938e+06	9.22307e+06	5.43155e+06	4.61403e+06	8.23668e+06	161975	310660	236964
2	pmn001368	C32H44O17	Olivil-4,4'-Di-O-glucoside	Lignans and Coumarins	-	376402	424497	485052	344630	394308	439471	89973.6	113172	132077
2	pme0243	C5H8O4	Glutaric acid	Organic acids	110-94-1	1.06273e+06	773760	731847	439402	280793	545705	311230	363039	263829
2	pmb3053	C27H24O11	Tricin-4'-O-eudesmic acid	Flavonoids	-	368931	361159	389396	269494	261598	377563	109595	166285	216493
2	Lmyp002912	C9H9NO4	2-Hydroxy-7-methoxy-1,4-benzoxazin-3(2H)-one (HMBOA)	Alkaloids	17359-53-4	174420	49751.9	107792	110697	60428.4	81419.4	30386.1	16183.9	19112.9
2	Lmgp004152	C27H30O15	Diosmetin-8-C-(2''-O-arabinosyl)glucoside	Flavonoids	-	4.77064e+06	4.02843e+06	3.88246e+06	4.68153e+06	2.99473e+06	4.45936e+06	9	9	9
2	pme3437	C10H12O5	Eudesmic acid (3,4,5-trimethoxybenzoic acid)	Phenolic acids	118-41-2	1.25719e+06	3.01678e+06	2.87088e+06	2.96615e+06	2.26933e+06	1.51771e+06	246379	404891	497838
2	mws1090	C6H13O9P	Glucose-1-phosphate	Others	59-56-3	2.22389e+06	2.45255e+06	2.67777e+06	730607	2.01658e+06	1.01767e+06	396497	1.06365e+06	1.00721e+06
2	Lmwp003442	C21H20O11	Amoenin	Flavonoids	-	3.43655e+06	5.24994e+06	5.67711e+06	6.31649e+06	4.3257e+06	4.64415e+06	1.66601e+06	2.58847e+06	2.49582e+06
2	Lmbn000216	C5H8O5	3-Methylmalic acid	Organic acids	152204-30-3	132978	140458	145971	87699.6	60773.1	100318	45282.7	60405.8	64454.9
2	mws0214	C6H14O6	D-Sorbitol	Others	50-70-4	84696.1	155045	201489	719645	1.29965e+06	534946	389189	164819	235948
2	Rfmb25702	C28H34O12	Pinoresinol-4-O-(6''-acetyl)glucoside	Lignans and Coumarins	-	112670	110013	105093	99411	96957.9	105919	35362.7	35125.6	51556.3
2	Hmcp002207	C22H22O12	Isorhamnetin-7-O-glucoside (Brassicin)*	Flavonoids	6743-96-0	7.60255e+06	6.47663e+06	7.3772e+06	9.23277e+06	9.69587e+06	6.81567e+06	3.36731e+06	3.22552e+06	2.74867e+06
2	pmb2984	C23H24O12	Eriodictyol-7-O-(6''-acetyl)glucoside	Flavonoids	-	158919	265875	236904	281676	297399	146452	11526.2	15668.8	10557.4
2	pmn001319	C22H22O8	1-O-Feruloyl-3-O-p-Coumaroylglycerol	Phenolic acids	-	39575.2	71704	45681.5	54658.7	37355.3	52380.7	21296.1	22271	21371.7
2	Lmgp002595	C9H10O3	4'-Hydroxy-3'-methoxyacetophenone (Acetovanillone)	Phenolic acids	498-02-2	6.76428e+06	6.82231e+06	7.87584e+06	5.10742e+06	4.55463e+06	4.98383e+06	2.45649e+06	2.2846e+06	3.18001e+06
2	pma1751	C12H15NO7	N-(beta-D-Glucosyl)nicotinate	Others	-	588276	600223	681257	395282	320070	372807	49330.5	57555.2	63611.9
2	Lmgp004731	C21H20O10	Genistein-7-O-galactoside	Flavonoids	-	8.50423e+06	1.06548e+07	1.41386e+07	1.39033e+07	6.34485e+06	5.97382e+06	3.34482e+06	4.93236e+06	5.14755e+06
2	HJN102	C34H30O15	3,4,5-Tricaffeoylquinic acid	Phenolic acids	86632-03-3	38614	14661.5	20774	17552.7	27297.7	32834	8710.77	13302.7	14738.5
2	pme2566	C8H14N2O5	5-L-Glutamyl-L-amino acid	Amino acids and derivatives	5875-41-2	641090	762775	790542	516167	510100	562483	282420	347272	416729
2	Lmhp002031	C12H24N2O3	L-Leucyl-L-Leucine	Amino acids and derivatives	3303-31-9	9.64391e+06	7.84902e+06	6.54139e+06	4.06798e+06	3.23903e+06	4.92253e+06	2.5159e+06	2.57152e+06	2.48279e+06
2	Hmbn002692	C22H30O14	6'-O-Feruloyl-D-sucrose	Phenolic acids	118230-77-6	329702	289298	407295	248290	224084	377948	93193.8	97764.5	170671
2	mws0636	C18H20N2O3	L-Phenylalanyl-L-phenylalanine	Amino acids and derivatives	2577-40-4	323071	307884	256675	201328	149153	202993	107638	124994	116220
2	pmb0998	C10H14N5O8P	Guanosine 5'-monophosphate	Nucleotides and derivatives	85-32-5	557903	499649	305622	268051	327662	149806	150875	106202	155051
2	Zmyn000247	C5H8O5	2-Hydroxyglutaric Acid	Organic acids	13095-48-2	94264.9	114419	179773	67380.7	60031.1	94634.7	33474.7	46322.2	55800
2	Lmmp002013	C14H22N2O3	Dihydroferuloylputrescine	Alkaloids	-	56653.9	40963.8	33660.9	34574.1	13443.8	64662	8011.7	11001.6	24331.5
2	Zmtn001464	C10H7NO4	4,8-Dihydroxyquinoline-2-carboxylic acid	Organic acids	59-00-7	96616.7	35286	42224	29179	24078	10210.7	9	9	9
2	pme3443	C11H12O4	Sinapinaldehyde	Phenolic acids	4206-58-0	1.65896e+06	1.44465e+06	1.37409e+06	682499	776053	861774	572456	803803	621710
2	Lmmn003398	C23H22O12	Kaempferol-3-O-(6''-O-acetyl)glucoside	Flavonoids	-	4.0793e+06	4.99391e+06	6.30267e+06	3.34531e+06	5.26043e+06	3.01346e+06	1.72026e+06	1.15054e+06	1.44796e+06
2	MWS2442	C6H13O9P	D-Fructose 6-Phosphate	Others	643-13-0	1.55166e+06	2.79279e+06	2.96859e+06	1.7759e+06	2.12603e+06	1.30211e+06	779024	938835	1.42024e+06
2	mws0582	C11H19N3O6S	S-(Methyl)glutathione	Amino acids and derivatives	2922-56-7	207383	141400	149665	92777.1	41304.1	82835.2	61284.2	74075.6	66222
2	mws0179	C17H20O9	Chlorogenic acid methyl ester	Phenolic acids	29708-87-0	1.3773e+07	7.66001e+06	5.93389e+06	1.9776e+06	1.01113e+06	2.91998e+06	127673	168324	217719
2	Hmqp006023	C20H36O3	Ethyl 9-Hydroxy-10,12-octadecadienoic acid	Lipids	-	337117	348294	392742	258710	122868	257515	33786.1	47121.5	45617.4
2	Hmmp006067	C42H68O13	Oleanolic acid-3-O-glucosyl(1→2)glucoside	Terpenoids	-	45158.9	38516.3	37128.3	26174.6	19965.9	22699.7	2268.3	8708.67	2592.88
2	mws1565	C17H24O10	Geniposide	Terpenoids	24512-63-8	125642	114937	101140	110601	87779.6	139410	57505	40266.8	31096.7
2	Lmbp002309	C17H22O9	Sinapaldehyde-4-O-Glucoside	Phenolic acids	154461-65-1	58548.9	91833.5	63012.7	56359	57685	82892.3	9	9	9
2	pma3724	C17H20O9	1-O-Feruloylquinic acid	Phenolic acids	-	2.77936e+07	2.68901e+07	2.32027e+07	1.01962e+07	8.95136e+06	1.48796e+07	4.8512e+06	5.12537e+06	7.35735e+06
2	ML10176345	C7H8O5	3-Dehydroshikimic acid	Organic acids	2922-42-1	97672.9	127279	151426	55218.8	73982.7	93322.8	55191.2	51226.5	53894.8
2	Lmsn004970	C24H24O12	3,6-Di-O-caffeoyl glucose*	Phenolic acids	-	1.01472e+06	1.06189e+06	1.04549e+06	907749	1.63582e+06	1.34494e+06	306996	566908	595850
2	HJAP024	C27H30O16	Kaempferol-6,8-di-C-glucoside	Flavonoids	-	111191	110392	125139	80144.9	52672.4	70709.9	11082.8	18098.8	36849.4
2	pme1187	C10H14N2O6	5-Methyluridine	Nucleotides and derivatives	1463-10-1	131183	47523.9	93634.9	16172.1	68328.2	105241	11187.5	6393.71	14833.9
2	Lmgp003335	C21H20O10	4',5-Dihydroxyisoflavone-7-O-galactoside	Flavonoids	-	8.48307e+06	9.71051e+06	1.23666e+07	1.25518e+07	5.59345e+06	5.80325e+06	2.90304e+06	4.64152e+06	4.13991e+06
2	HJN083	C26H34O11	Lariciresinol-4'-O-glucoside	Lignans and Coumarins	143663-00-7	254565	276127	252342	246097	277627	283421	79857.1	87776.7	106137
2	Zmzn000078	C3H7O6P	Dihydroxyacetone phosphate	Others	57-04-5	70745.9	104832	82722	34572.5	45898.8	43524.1	30155.1	28671.5	40535.4
2	mws0396	C18H34O2	Elaidic Acid	Lipids	112-79-8	2.14939e+07	2.71588e+07	4.21829e+07	4.78991e+07	2.50455e+07	3.66174e+07	1.00477e+07	5.01038e+06	1.85321e+07
2	Lmyn012331	C18H34O2	Petroselinic acid	Lipids	593-39-5	2.14939e+07	2.71588e+07	4.21829e+07	4.78991e+07	2.50455e+07	3.66174e+07	1.00477e+07	5.01038e+06	1.85321e+07
2	pma0948	C8H11NO	Phenylethanolamine	Alkaloids	7568-93-6	86459.7	41825.8	71601.1	26239.8	18378.6	34888.1	42060.1	36609.1	25536.3
2	mws0847	C6H7N5	1-Methyladenine	Nucleotides and derivatives	5142-22-3	153757	134687	115178	139645	95186.9	167154	47820.6	75197.7	64256.8
2	Lmmp002080	C11H16N2O	N-(4-Aminobutyl)benzamide	Alkaloids	5692-23-9	213243	311955	280468	211898	116432	256199	9	9	9
2	pme1292	C8H8O4	Homogentisic acid	Phenolic acids	451-13-8	1.06876e+06	1.44395e+06	1.4461e+06	973810	1.61696e+06	983053	499012	565716	584232
2	mws2118	C21H24O10	Phloretin-2'-O-glucoside (Phlorizin)	Flavonoids	60-81-1	93180.2	70153.7	101006	145455	56241.2	85125.3	21969	15394.9	38131.3
2	Lmtn002565	C14H18O9	1-O-Vanilloyl-D-Glucose	Phenolic acids	-	2.89816e+06	3.9483e+06	3.72149e+06	3.62414e+06	2.74729e+06	3.43988e+06	941985	1.3341e+06	1.41956e+06
2	Zmgn000217	C5H6O4	Methylenesuccinic acid	Organic acids	97-65-4	122154	221348	357963	70694.6	51182.6	89901	23347.9	15005	31601.4
2	pmb0719	C32H34O15	Tricin-4'-O-(syringyl alcohol)ether-5-O-glucoside	Flavonoids	-	1.81324e+06	1.91402e+06	1.65943e+06	2.34105e+06	2.04027e+06	3.13859e+06	732615	1.26935e+06	1.57859e+06
2	MWSmce116	C10H13N5O3	5'-Deoxyadenosine	Nucleotides and derivatives	4754-39-6	4.6646e+07	6.26658e+07	6.3114e+07	3.51505e+07	4.0244e+07	4.04549e+07	1.11238e+07	1.60667e+07	1.84909e+07
2	mws0248	C9H12N2O6	Uridine	Nucleotides and derivatives	58-96-8	3.26901e+06	3.52292e+06	2.39707e+06	1.67574e+06	1.24001e+06	1.5769e+06	1.56045e+06	1.44413e+06	2.00935e+06
2	MWSmce362	C5H8O4	3-Ethoxy-3-oxopropanoic acid	Organic acids	1071-46-1	175833	269711	185698	125593	71535.3	112813	9	9	9
2	pmb0892	C16H23N5O6	Trans-Zeatin-1-O-Glucoside	Alkaloids	56329-06-7	558561	677879	697361	578120	442236	595672	208208	363026	346288
2	pmb0686	C24H24O14	Eriodictyol-7-O-(6''-malonyl)glucoside	Flavonoids	-	264230	356107	364796	271785	337122	229386	129318	76541	128723
2	mws1073	C27H30O15	Apigenin-6,8-di-C-glucoside (Vicenin-2)	Flavonoids	23666-13-9	3.39082e+06	3.80571e+06	4.09512e+06	2.71367e+06	2.36906e+06	3.62985e+06	830559	1.36581e+06	1.7456e+06
2	mws0277	C7H12O6	Quinic Acid	Organic acids	77-95-2	9.51919e+06	1.19794e+07	1.12563e+07	2.24487e+06	3.68095e+06	4.22706e+06	2.28615e+06	1.87607e+06	1.5162e+06
2	ML10172161	C3H4O4	Hydroxypyruvic acid	Organic acids	1113-60-6	253314	401617	396002	231551	209086	254324	142613	127179	140223
2	Lmyn002540	C16H19NO9	Dioxindole-3-acetyl-3-O-glucoside	Alkaloids	-	28681.5	32646.4	27942.2	27282.8	28147.5	29890.7	9	9	9
2	Hmsp003093	C9H6O4	3,7-Dihydroxychromen-4-one	Others	-	174785	128443	157524	92665.5	101043	112724	70005	63497.1	93336.4
2	pmp000091	C23H24O9	1,3-O-Diferuloylglycerol*	Phenolic acids	83008-46-2	4.85731e+06	6.29588e+06	5.6735e+06	4.53443e+06	3.8554e+06	3.97403e+06	895221	800013	1.53834e+06
2	Zmln002252	C10H8O6	Sideretin (5,7,8-Trihydroxy-6-methoxycoumarin)	Lignans and Coumarins	-	591614	520594	356444	339097	259615	371587	154208	87917	119160
2	mws2623	C18H34O2	11-Octadecanoic acid(Vaccenic acid)	Lipids	506-17-2	1.98266e+07	2.33535e+07	4.21598e+07	4.6306e+07	2.42903e+07	3.29165e+07	8.9596e+06	4.3076e+06	1.73572e+07
2	Hmmp002124	C9H7NO	Indole-3-carboxaldehyde	Alkaloids	487-89-8	509987	456089	449515	330871	169518	397995	137777	191664	123044
2	mad1424	C17H14O13	Ditartaroyl-hydroxycoumarin	Lignans and Coumarins	-	710775	713853	682959	666218	521811	662800	50743.9	56405.4	58084
2	pmn001382	C25H24O12	Isochlorogenic acid A	Phenolic acids	2450-53-5	896453	495778	618809	479286	393297	460895	9	9	9
2	pmn001384	C25H24O12	Isochlorogenic acid C	Phenolic acids	57378-72-0	896453	495778	618809	479286	393297	460895	9	9	9
2	MWS5083	C17H21N4O9P	Flavin Single Nucleotide(FMN)	Nucleotides and derivatives	6184-17-4	56992.2	46082	38402.3	9	9	9	42106.2	19323.9	33007.6
2	Zmyn000453	C6H8O7	Isocitric Acid	Organic acids	320-77-4	1.94592e+07	2.02711e+07	2.19927e+07	4.88225e+06	3.27404e+06	7.45455e+06	1.37179e+06	1.61648e+06	1.91323e+06
2	mws4134	C20H32N6O12S2	Oxiglutatione	Amino acids and derivatives	27025-41-8	485793	418622	476321	143637	76814.5	233492	25631.7	42067.3	73324.9
2	pme3882	C9H12N2O5	2'-Deoxyuridine	Nucleotides and derivatives	951-78-0	62873.7	73779.8	63734.3	27597.4	27757.9	29463.8	39487.5	25995.4	35290.1
2	mws0017	C7H19N3	Spermidine	Alkaloids	124-20-9	73085.1	253897	166664	50150.8	42241.5	56086.8	33144.3	36207.7	34191.4
2	mws0275	C4H6O5	L-Malic acid	Organic acids	97-67-6	4.66648e+07	4.88773e+07	5.43549e+07	1.38223e+07	1.09486e+07	1.9839e+07	8.59421e+06	9.38717e+06	2.48021e+07
2	Zmcn005156	C26H26O12	4,5-O-Dicaffeoylquinic Acid Methyl Ester	Phenolic acids	-	80116.5	52376.6	97765.6	13010.1	22415	37026.5	9	9	9
2	Xmyp005654	C21H20O11	Kaempferol-4'-O-glucoside*	Flavonoids	-	1.32016e+07	1.71346e+07	1.76507e+07	1.57842e+07	1.6276e+07	1.19362e+07	7.57401e+06	5.51473e+06	6.41916e+06
2	HJN086	C21H22O11	Eriodictyol-3'-O-glucoside	Flavonoids	-	111105	156753	211381	204118	114843	143513	9	9	9
2	Lmbn000198	C4H6O5	3-Dehydro-L-Threonic Acid	Others	-	1.33727e+07	1.46652e+07	1.67933e+07	4.05092e+06	3.63284e+06	5.74908e+06	3.22699e+06	2.46116e+06	7.82211e+06
2	Lmbp003668	C20H18O10	Kaempferol-3-O-arabinoside	Flavonoids	-	73028	69563.3	51382.5	56587.1	44839.4	43238.3	9	9	9
2	pme0256	C5H4N4O2	Xanthine	Nucleotides and derivatives	69-89-6	3.35992e+06	1.48807e+06	1.47549e+06	9.12408e+06	5.68046e+06	2.65745e+06	231861	442962	231963
2	mws4085	C11H12O5	Sinapic acid	Phenolic acids	530-59-6	552869	512999	378770	405025	312114	388029	131904	94685.3	124319
2	pma6455	C5H11O8P	Ribulose-5-phosphate	Others	4300-28-1	614171	490231	313959	198548	159351	250520	34639.7	50765.3	161111
2	Hmsn002272	C15H20O8	Demethyl coniferin	Phenolic acids	-	199998	388631	191989	247072	247190	330944	74412.3	56552.7	193214
2	HJN003	C17H22O10	1-O-Sinapoyl-β-D-glucose	Phenolic acids	-	1.03081e+06	719837	552000	495163	302262	518324	175080	141030	224645
2	mws2368	C8H10O2	Tyrosol; 4-Hydroxyphenylethanol	Phenolic acids	501-94-0	470389	427925	457582	252302	209392	273932	128744	110358	118558
2	Hmqp005455	C18H32O3	15(R)-Hydroxylinoleic Acid	Lipids	177931-23-6	1.42761e+06	1.3528e+06	1.02544e+06	868087	947295	712740	609535	520095	467256
2	mws0009	C10H10O3	Coniferaldehyde	Phenolic acids	20649-42-7	259650	289201	239245	163155	185584	136084	77187.2	128777	89473.8
2	mws0677	C12H14N2O2	N-Acetyl-5-hydroxytryptamine	Alkaloids	1210-83-9	1.92364e+06	2.84669e+06	3.61751e+06	2.39376e+06	1.14021e+06	2.42241e+06	892701	543571	743699
2	Lmgp005868	C32H30O14	Chrysoeriol-7-O-(6''-feruloyl)glucoside	Flavonoids	-	37785.1	31653.4	24769.5	35367.4	20226.9	51067.3	2838.55	7411.65	6831.36
2	pmn001518	C13H16O10	1-O-Galloyl-β-D-glucose	Phenolic acids	58511-73-2	1.26251e+06	2.30146e+06	2.40167e+06	1.36285e+06	1.59583e+06	1.42349e+06	553900	702673	799564
2	mws0895	C21H20O10	Genistein-7-O-Glucoside (Genistin)	Flavonoids	529-59-9	78418.5	98592.8	54002.7	42740.1	49352.6	111696	9	9	9
2	Zbsp006043	C17H14O6	5,4'-Dihydroxy-3,7-dimethoxyflavone(Kumatakenin)	Flavonoids	3301-49-3	309044	309905	313762	286026	174903	234945	53076.6	56942.2	105649
2	Cmsp002787	C11H14O5	3,4'-Dihydroxy-3',5'-dimethoxypropiophenone	Phenolic acids	136196-47-9	1.35438e+07	1.33025e+07	1.56558e+07	1.09884e+07	7.18901e+06	1.2135e+07	6.10668e+06	7.62571e+06	5.87874e+06
2	pmp000120	C22H22O11	Diosmetin-6-C-glucoside	Flavonoids	-	1.5654e+07	2.11324e+07	1.57803e+07	2.14199e+07	1.47843e+07	1.84453e+07	3.86428e+06	6.97976e+06	9.14038e+06
2	pme0321	C21H20O10	Kaempferol-7-O-rhamnoside	Flavonoids	20196-89-8	46029.5	37470.4	61573.4	52920.9	40537.2	77676.9	15176.9	26927.9	33423
2	Lmbn001288	C5H8O4	2-Hydroxy-2-methyl-3-oxobutanoic acid	Organic acids	71698-08-3	29730.1	26185.8	20387	24245.1	19616.4	35121.5	9	9	9
2	Hmbp003234	C12H14O6	1-O-Caffeoylglycerol	Phenolic acids	-	187505	60064.5	84301	96292.6	93350.9	115756	27505	18390.4	24112.3
2	pme2598	C8H8O4	3,4-Dihydroxybenzeneacetic acid	Phenolic acids	102-32-9	790628	1.42055e+06	1.49446e+06	1.08206e+06	1.73642e+06	1.03411e+06	486813	503098	392635
2	Hmln001836	C29H32O17	Kaempferol-3-O-(6''-Acetyl)glucosyl-(1→3)-Galactoside	Flavonoids	-	199449	221454	204860	166615	137999	71313.6	60327.9	33902.5	41822.9
2	mws0866	C6H13O9P	D-Glucose 6-phosphate	Others	56-73-5	2.21704e+06	2.83123e+06	2.20554e+06	998010	2.38618e+06	984017	922057	934990	564373
2	pme2914	C6H10O5	3-Hydroxy-3-methylpentane-1,5-dioic acid	Amino acids and derivatives	503-49-1	3.97373e+06	3.639e+06	3.9649e+06	1.93554e+06	1.27536e+06	2.74907e+06	337943	427682	482690
2	Lmhn002321	C21H18O12	Vnilloylcaffeoyltartaric acid	Phenolic acids	-	171947	220399	192431	118720	118183	164069	9	9	9
2	Lmhp009773	C27H46O9	1-α-Linolenoyl-glycerol-3-O-glucoside*	Lipids	-	28757.4	21489.5	21317.1	16447.6	18574	14578.8	6585.47	5602.4	9212.12
2	MWS1846	C8H8O3	Phenoxyacetic acid	Phenolic acids	122-59-8	44791.9	185920	178456	80590.7	285537	71097.1	5427.78	3264.38	9
2	pme0500	C18H32O16	D-Melezitose	Others	597-12-6	44781.4	52088.4	32110.4	24244.9	50005	29760.1	18924.5	6770.26	18867.4
2	pme2060	C10H13N5	N6-Isopentenyladenine	Nucleotides and derivatives	2365-40-4	109530	132865	113861	20681.2	30959.6	22975.5	14776.8	26854.7	8920.98
2	Hmqp000191	C18H32O16	Planteose	Others	470-57-5	17302.8	25667.7	46587.6	58228.7	89463	37047.4	19646.2	16000.7	39989.7
2	Lmgp004167	C15H14O6	3',4,4',5,7-Pentahydroxyflavan (Luteoforol)	Flavonoids	13392-26-2	313723	333226	325048	9	9	9	9	102531	135863
2	Zmgn002106	C11H13NO3	N-Acetyl-L-phenylalanine	Amino acids and derivatives	2018-61-3	55344.3	58063.3	45992.5	30741	25664.6	68992	33971.3	26538.6	18426.6
2	pmp000087	C13H16O6	2-Feruloyl-sn-glycerol	Phenolic acids	-	411745	366353	372712	264980	212449	254315	88378.5	103901	87876.4
2	Lmqn008975	C21H39O7P	PA(18:2/0:0)	Lipids	-	1.23425e+07	3.66267e+06	1.26621e+07	1.49248e+06	1.3938e+06	3.01796e+06	9	9	9
2	Lmhn002573	C17H20O11	Sinapoylglucuronic acid	Phenolic acids	-	27932.3	33602.8	25652.3	10488.5	13893.5	20847.5	8084.96	4702.35	4041.31
2	MWSmce363	C8H8O3	2,5-Dihydroxyacetophenone*	Phenolic acids	490-78-8	74493.6	53522.8	56243.3	9	9	9	9	9	9
2	Li512113	C20H20O12	Maleoyl-caffeoylquinic acid	Phenolic acids	-	60530.6	50893.1	58250.5	55707	59591.4	55578.2	9	9	9
2	mws5037	C9H18N2O3	L-Alanyl-L-leucine	Amino acids and derivatives	3303-34-2	61274.9	49149.1	33371.8	9	24949.5	32531.6	9	9	9
2	Hmmp002121	C23H16O11	Isorhamnetin-3-O-gallate	Flavonoids	-	110436	98612.1	87629.5	43817.5	161044	15779.7	20005	8185.27	9189.01
2	MWS3036	C5H8O5	3-Hydroxyglutaric acid	Organic acids	638-18-6	47711.7	40179.1	68876.6	38255.8	37762.5	32988.2	9	9	9
2	pmb3064	C22H28O13	3-O-p-Coumaroylquinic acid-O-glucoside	Phenolic acids	-	71570.8	62505.4	67468.2	66046	42470.3	64205.7	17711.1	7850.41	23557.6
2	Lmjp003731	C26H26O12	3,4-O-Dicaffeoylquinic Acid Methyl Ester*	Phenolic acids	-	106440	33015.9	51594.6	37394.9	59719.2	79334.3	9	9	9
2	Lmjp003822	C26H26O12	3,5-O-Dicaffeoylquinic Acid Methyl Ester*	Phenolic acids	159934-13-1	106440	33015.9	51594.6	37394.9	59719.2	79334.3	9	9	9
2	pmb0464	C16H27NO14	L-Aspartic acid-O-diglucoside	Amino acids and derivatives	-	4.43132e+06	3.06769e+06	3.98534e+06	5.39183e+06	4.89317e+06	3.90678e+06	1.16459e+06	2.82523e+06	2.10552e+06
2	Lmzn001875	C33H42O19	Naringenin-7-O-Rutinoside-4'-O-glucoside	Flavonoids	-	281118	380333	375018	450823	443214	485939	225622	174897	228892
2	Lmgn002253	C31H36O18	Syringoylcaffeoylquinic acid-D-glucose	Phenolic acids	-	66457	42951.8	61555	45612.6	20391.4	40140.3	4912.77	3845.2	10721
2	Hmcp001618	C32H38O20	Quercetin-3-O-(2''-O-Xylosyl)rutinoside	Flavonoids	129235-39-8	67233.3	90309.9	84680.2	69118	73095.6	76871.1	13543.8	8198.28	21604.6
2	Lmgn003073	C17H20O9	5-O-Feruloylquinic acid	Phenolic acids	-	740530	937915	1.42526e+06	112347	166403	241976	24988.9	62323.9	43939.2
2	ML10171848	C5H8O5	D-Arabinono-1,4-lactone	Others	2782-09-4	74422.5	80260	61045	35990.8	37838.7	87725.1	16836	12949.1	30317.9
2	Lmnp002413	C27H30O15	Luteolin-6-C-glucoside-7-O-rhamnoside	Flavonoids	-	1537505	3.21304e+06	4.39356e+06	5.43588e+06	4.09913e+06	3421125	443367	697240	679477
2	HJAP048	C10H12O5	2,4,5-Trimethoxybenzoic acid	Phenolic acids	-	46060.2	68019.4	33956.6	77330.1	34891.5	40253.8	12505	12498.3	8040.57
2	HX1374	C20H22O6	Matairesinol	Lignans and Coumarins	580-72-3	4.72453e+06	5.39727e+06	3.31334e+06	2.66402e+06	3.2176e+06	3.43877e+06	1.49367e+06	2.51289e+06	2.06163e+06
2	mws1297	C13H18O6	Benzyl glucoside	Phenolic acids	4304-12-5	22916	38541.6	35582.2	16932.3	18898.4	21786.9	2310.46	5185.61	7008.5
2	Lmdp003110	C15H12O6	2,6,7,4'-Tetrahydroxyisoflavanone	Flavonoids	-	4.34743e+06	4.51908e+06	5.24624e+06	3.8038e+06	4.94849e+06	2.37375e+06	934801	2.19322e+06	1.72996e+06
2	zjbp110819	C19H18O4	6,7-dimethoxy-2-[2-phenylethyl]chromone	Others	-	585240	894680	930960	674636	896209	894555	150122	241628	148401
2	Zmhn001883	C14H18O9	Vanillic acid-4-O-glucoside	Phenolic acids	32142-31-7	76203	178621	133099	137771	114630	131221	25403	24821.5	28367
2	pme3188	C9H13N2O9P	Uridine 5'-monophosphate	Nucleotides and derivatives	58-97-9	825485	817641	1.4166e+06	191681	243973	412971	130017	387787	425469
2	Lmnp102580	C26H28O14	Apigenin-6-C-(2''-xylosyl)glucoside*	Flavonoids	-	6.48645e+06	14178880	8.79919e+06	16936200	12546195	9.22969e+06	32762.9	62563.9	88036.2
2	Lmnp202580	C26H28O14	Apigenin-8-C-(2''-xylosyl)glucoside*	Flavonoids	-	6.48645e+06	14178880	8.79919e+06	16936200	12546195	9.22969e+06	32762.9	62563.9	88036.2
2	mws0145	C8H8O3	O-Anisic acid (2-Methoxybenzoic acid)	Phenolic acids	529-75-9	24430.1	83871	61951.9	30170.4	91034.4	16925.5	677.7	2643.59	2059.24
2	MWSmce284	C8H10O3	3,4-Dimethoxyphenol	Phenolic acids	2033-89-8	165168	493336	356271	299204	270377	280072	9	9	9
2	pmb0492	C34H37N3O6	N',N'',N'''-p-Coumaroyl-cinnamoyl-caffeoyl spermidine	Alkaloids	-	136661	122472	146078	73110.5	49943.7	89861	24349.5	22723.6	34525.5
2	Lmsn008066	C30H48O7	1,2,3,19,23-Pentahydroxyurs-12-en-28-oic acid	Terpenoids	-	27907.4	26966.8	20079	9	9	9	9	9	9
2	pmb2497	C9H10O5	4-Hydroxy-3-methoxymandelate	Phenolic acids	55-10-7	158498	171021	129220	42787.5	20042.1	67689.4	72887.7	73271.6	60230.7
2	Zmgn000173	C5H10O5	D-Ribose	Others	50-69-1	47009.7	37717.9	54540.2	28733.6	32065.6	23896.8	13231.2	7840.4	14943.4
2	HJAP023	C33H40O21	Kaempferol-6,8-di-C-glucoside-7-O-glucoside	Flavonoids	-	107931	131523	160957	61163.8	80175.1	35347	74604.3	42505	92261
2	mws0444	C7H7NO3	3-Aminosalicylic acid	Phenolic acids	570-23-0	81726.6	62506.5	67293.5	165114	110821	77133	9553.7	27268.5	32374.7
2	Lmgn000242	C6H10O6	4,5,6-Trihydroxy-2-oxohexanoic acid	Organic acids	56742-44-0	61235.3	43910.1	64212.8	18341.8	20287.2	38862.1	2326.6	3067.06	7252.94
2	Lmlp005572	C21H20O10	Galangin-7-O-glucoside	Flavonoids	-	1.65075e+06	3944040	2.53556e+06	4771425	2.23562e+06	1.90339e+06	395201	609134	1405005
2	pmb0803	C24H29NO11	Pyridoxine-5'-O-(6''-feruloyl)glucoside	Others	-	22231.6	33632.3	50291.7	21115.8	19753.1	27354.1	732.368	2505	11854.1
2	Li512115	C25H24O12	Isochlorogenic acid B	Phenolic acids	14534-61-3	301349	209794	314374	247570	105745	337374	101258	39576.1	26038.8
2	pmp001110	C25H26O13	Apigenin-6-C-xyloside-8-C-arabinoside	Flavonoids	-	2874510	1.7306e+06	3757420	1.08824e+06	973644	2252505	1007505	915277	959046
2	Lhhp102905	C21H22O6	Fargesin	Lignans and Coumarins	31008-19-2	2307505	1.48861e+06	2335005	669604	960759	1695005	140339	213844	251528
2	Smhp004476	C26H28O14	Isovitexin-2''-O-xyloside	Flavonoids	-	6.92856e+06	16604355	9.47507e+06	13507720	11059600	9.70809e+06	45288.4	42036.4	66485.4
2	Lmhp005784	C24H28N2O5	p-Coumaroylferuloylcadaverine	Alkaloids	-	55854.4	53315.3	60469.6	63302	40582.4	57567.2	15978.1	12636.8	22908.9
2	pmb0426	C13H18N2O	N,N-Dimethyl-5-methoxytryptamine	Alkaloids	1019-45-0	535005	650005	240784	542505	450897	368737	122505	66964.3	167505
2	Lmhp009526	C27H46O9	2-α-Linolenoyl-glycerol-1-O-glucoside*	Lipids	-	23418.8	25577.9	26566.8	22859	23602.4	24492.2	6114.82	14743.2	10387.1
2	pmb0751	C16H16O7	Trans-5-O-(p-Coumaroyl)shikimate	Phenolic acids	-	2005005	1.3806e+06	2620010	388696	545067	867505	362505	176967	259128
2	Zbbp004330	C25H24O14	Texasin-7-O-glucoside-6''-O-malonate	Flavonoids	-	1.06173e+06	1.24825e+06	1.41526e+06	864004	1.43372e+06	992324	384684	212505	382505
2	MWS0550	C9H8O	Cinnamaldehyde	Phenolic acids	14371-10-9	58751.2	54324.8	9	9	9	9	9	9	9
2	Lmqn000351	C12H22O10	Rutinose	Others	90-74-4	52777.7	55059.6	86373.4	102726	126282	90447.4	33483.3	32505	42337.9
2	pmb2975	C23H26O11	Hesperetin-3'-O-glucuronide	Flavonoids	1237479-05-8	7892.63	18723.4	16786.9	34956.1	39259.8	32891.7	1189.06	10749.1	22319.4
2	pmb0382	C19H14O6	O-Feruloyl 4-hydroxycoumarin	Lignans and Coumarins	-	2.10259e+06	4.07992e+06	2.62479e+06	3.30306e+06	3.51028e+06	1.90299e+06	968871	320692	372766
2	Lmyp003317	C9H9NO4	6,7-Dimethoxy-2-benzoxazolinone (DMBOA)	Alkaloids	29550-09-2	38599	29883.3	27699.5	48341.1	45311	50005	25005	27052.1	11623.3
2	Lhmp122023	C19H20O12	3-O-caffeoyl malonyl quinic acid	Others	-	1.18609e+06	2738200	1.79934e+06	1.02075e+06	1.06231e+06	1.17866e+06	330005	462505	637505
2	HJAP010	C25H26O14	Luteolin-6,8-di-C-arabinoside	Flavonoids	-	1945005	1.30069e+06	1.43258e+06	828463	993664	1955005	320828	503331	790057
2	Lmtp004126	C24H22O16	Myricetin-3-O-(6''-malony)glucoside	Flavonoids	-	52505	122505	57505	47505	70005	57505	8122.09	7851.92	12505
2	pmb0952	C12H17N4OS+	Thiamine (Vitamin B1)	Others	70-16-6	542237	409295	514381	144182	175123	179580	89986.7	46088.6	88227
2	Lmtp002822	C25H26O13	Apigenin-6-C-arabinoside-8-C-xyloside	Flavonoids	-	8982115	5.02634e+06	11344595	2.93896e+06	2.79382e+06	5533085	2776765	2.63544e+06	2.68288e+06
2	Lmnp102682	C27H30O15	Hispidulin-8-C-(2''-O-xylosyl)glucoside	Flavonoids	-	5.85168e+06	12948280	5.66837e+06	15048165	10279060	8.50291e+06	9	9	9
2	MWS3035	C6H11NO4	N-Methyl-L-Glutamate	Amino acids and derivatives	35989-16-3	12845.9	9634.75	19614.3	7712.45	4599.06	11418.9	9	9	9
2	HJAP064	C25H24O15	Isorhamnetin-3-O-(6''-malonyl)glucoside	Flavonoids	-	460726	713984	975153	212507	274060	207505	80753.2	185035	207659
2	pma0110	C18H22O10	4-O-Sinapoylquinic acid	Phenolic acids	-	262034	262485	162398	182909	146637	227906	37534.3	75005	35970.6
2	mws0874	C10H14N5O7P	3'-Adenylic Acid	Nucleotides and derivatives	84-21-9	62248.5	55751.8	22285.8	11096.3	16613.8	10513.7	10352.8	32532.8	40322.8
